# Supplementary material for: Type VI Secretion System Toxins Horizontally Shared between Marine Bacteria
Source: PLoS Pathog. 2015 Aug 25;11(8):e1005128. doi: 10.1371/journal.ppat.1005128 (PMC4549250; doi:10.1371/journal.ppat.1005128)
Supplement: S1 Dataset — (XLSX) [file ppat.1005128.s005.xlsx]

## Sheet: Quantitation
CPFP Simple Protein Overview
Submission: SUB3034 - PRJ192 Salomon Comparative proteomics to identify VaT6SS2 secreted proteins
Search: MSS3644 - PRJ192 Salomon Comparative proteomics to identify VaT6SS2 secreted proteins 12G01 (Meta)
Key to Groups
Group	Data Files	T6SS2
Group Va- 1	QEX1_C03200	-
Group Va- 2	QEX1_C03201	-
Group Va- 3	QEX1_C03202	-
Group Va2+ 1	QEX1_C03197	+
Group Va2+ 2	QEX1_C03198	+
Group Va2+ 3	QEX1_C03199	+
Results
								SPECTRAL COUNTS								SPECTRAL INDEX (MIC SIn)						RATIOS Va2+/Va-					plgem p-value
Protein	Description	Length (AA)	mw (Da)	Indistinguishable Proteins	PSMs	Peptide Seqs	% Coverage	Va- 1	Va- 2	Va- 3	Va2+ 1	Va2+ 2	Va2+ 3	Mean Va-	Mean Va2+	Va- 1	Va- 2	Va- 3	Va2+ 1	Va2+ 2	Va2+ 3	Rep 1	Rep 2	Rep 3	Mean	StdDev
tr|Q1VET4|Q1VET4_VIBAL	Flagellin OS=Vibrio alginolyticus 12G01 GN=V12G01_22753 PE=4 SV=1	376	39953.7		3121	51	96.5	443	399	562	512	729	480	468	573.667	0.001036	0.0005859	0.001077	0.0003819	0.0005467	0.000374	1.15576	1.82707	0.854093	1.27897	0.498053	0.00252336
tr|Q1VET5|Q1VET5_VIBAL	Flagellin OS=Vibrio alginolyticus 12G01 GN=V12G01_22748 PE=4 SV=1	377	40158		2655	50	96.6	217.5	186.5	260.5	261	274.5	195	221.5	243.5	0.0002553	0.0001581	0.0002559	0.000112	0.0001434	8.379e-05	1.2	1.47185	0.74856	1.14014	0.365342	0.00607477
tr|Q1V8Y3|Q1V8Y3_VIBAL	Flagellin OS=Vibrio alginolyticus 12G01 GN=V12G01_15490 PE=4 SV=1	377	40157		2614	51	96.6	216.5	173.5	275.5	252	255.5	182	221.833	229.833	0.0002534	0.0001521	0.0002571	0.0001102	0.0001446	8.232e-05	1.16397	1.47262	0.660617	1.09907	0.409875	0.00626168
tr|Q1V8Y4|Q1V8Y4_VIBAL	Flagellin OS=Vibrio alginolyticus 12G01 GN=V12G01_15485 PE=4 SV=1	384	40978.2		1648	37	81	267.5	170.5	286	232	444	263.5	241.333	313.167	0.0002053	9.829e-05	0.0002143	7.092e-05	0.0001089	5.382e-05	0.86729	2.60411	0.921329	1.46424	0.987521	0.00452336
tr|Q1V681|Q1V681_VIBAL	Extracellular nuclease-related protein OS=Vibrio alginolyticus 12G01 GN=V12G01_15020 PE=4 SV=1	984	106774		1280	53	58.4	215	199	170	214	257	226	194.667	232.333	3.127e-05	3.07e-05	3.492e-05	1.832e-05	1.591e-05	1.589e-05	0.995349	1.29146	1.32941	1.20541	0.182902	0.0332336
tr|Q1VBT9|Q1VBT9_VIBAL	Uncharacterized protein OS=Vibrio alginolyticus 12G01 GN=V12G01_07583 PE=4 SV=1	159	17782.8		1054	16	71.7	33	28	26	269	345	389	29	334.333	1.796e-05	1.886e-05	1.126e-05	0.003506	0.002804	0.003919	8.15152	12.3214	14.9615	11.8115	3.43353	0
tr|Q1V395|Q1V395_VIBAL	Outer membrane protein OmpU OS=Vibrio alginolyticus 12G01 GN=V12G01_21753 PE=4 SV=1	340	37157.4		906	20	42.9	202	114	135	135	202	132	150.333	156.333	9.767e-05	4.755e-05	0.0001004	2.386e-05	7.256e-05	2.523e-05	0.668317	1.77193	0.977778	1.13934	0.569269	0.0125981
tr|Q1VDP2|Q1VDP2_VIBAL	Uncharacterized protein OS=Vibrio alginolyticus 12G01 GN=V12G01_19327 PE=4 SV=1	531	58270.8		575	29	64.4	82	100	100	112	89	92	94	97.6667	2.02e-05	2.575e-05	2.226e-05	1.38e-05	1.061e-05	9.331e-06	1.36585	0.89	0.92	1.05862	0.266496	0.0358318
tr|Q1V8Z2|Q1V8Z2_VIBAL	Flagellar hook protein E OS=Vibrio alginolyticus 12G01 GN=flgE PE=4 SV=1	437	47480.9		498	24	74.6	82	68	91	75	103	79	80.3333	85.6667	3.516e-05	2.109e-05	3.611e-05	1.408e-05	1.846e-05	1.08e-05	0.914634	1.51471	0.868132	1.09916	0.360626	0.0215701
tr|Q1VC21|Q1VC21_VIBAL	Putative trypsin OS=Vibrio alginolyticus 12G01 GN=V12G01_17727 PE=4 SV=1	443	46808.9		479	17	50.1	59	80	97	94	79	70	78.6667	81	2.218e-05	4.062e-05	1.816e-05	2.592e-05	1.165e-05	1.422e-05	1.59322	0.9875	0.721649	1.10079	0.446693	0.089028
tr|Q1VFX1|Q1VFX1_VIBAL	GlcNAc-binding protein A OS=Vibrio alginolyticus 12G01 GN=gbpA PE=3 SV=1	487	53595		466	22	54	74	81	42	107	67	97	65.6667	90.3333	1.07e-05	1.549e-05	8.364e-06	1.161e-05	5.511e-06	7.286e-06	1.44595	0.82716	2.30952	1.52754	0.744543	0.194355
tr|Q1VA66|Q1VA66_VIBAL	54K polar flagellar sheath protein A OS=Vibrio alginolyticus 12G01 GN=V12G01_20823 PE=4 SV=1	491	53662.9		463	24	46.8	65	65	123	78	70	66	84.3333	71.3333	3.483e-05	2.665e-05	3.461e-05	2.068e-05	2.336e-05	1.709e-05	1.2	1.07692	0.536585	0.937836	0.3529	0.0794206
tr|Q1V8Y6|Q1V8Y6_VIBAL	Flagellar hook-associated protein K OS=Vibrio alginolyticus 12G01 GN=flgK PE=4 SV=1	646	71398.7		461	41	69.8	84	74	57	87	97	70	71.6667	84.6667	7.398e-06	5.148e-06	5.493e-06	2.932e-06	3.974e-06	2.444e-06	1.03571	1.31081	1.22807	1.19153	0.141141	0.0808224
tr|Q1VFX5|Q1VFX5_VIBAL	Uncharacterized protein OS=Vibrio alginolyticus 12G01 GN=V12G01_04851 PE=4 SV=1	297	30750.2		431	13	68.4	57	60	63	66	100	85	60	83.6667	0.0001028	6.866e-05	6.951e-05	5.178e-05	6.353e-05	4.175e-05	1.15789	1.66667	1.34921	1.39126	0.256979	0.0553458
tr|Q1V5D5|Q1V5D5_VIBAL	Uncharacterized protein OS=Vibrio alginolyticus 12G01 GN=V12G01_18112 PE=4 SV=1	577	62227.9		421	31	57.7	81	65	64	89	66	63	70	72.6667	1.372e-05	8.751e-06	1.333e-05	6.845e-06	5.164e-06	4.426e-06	1.09877	1.01538	0.984375	1.03284	0.0591596	0.0408224
tr|Q1VET2|Q1VET2_VIBAL	Flagellar capping protein OS=Vibrio alginolyticus 12G01 GN=fliD PE=4 SV=1	664	72691.8		420	45	68.2	88	73	40	64	89	78	67	77	6.886e-06	4.247e-06	4.376e-06	1.658e-06	3.319e-06	2.729e-06	0.727273	1.21918	1.95	1.29882	0.615242	0.0786355
tr|Q1V9W3|Q1V9W3_VIBAL	Uncharacterized protein OS=Vibrio alginolyticus 12G01 GN=V12G01_21338 PE=4 SV=1	1013	111628		378	57	58.9	61	83	19	85	66	72	54.3333	74.3333	3.362e-06	3.98e-06	1.855e-06	2.238e-06	1.585e-06	2.03e-06	1.39344	0.795181	3.78947	1.9927	1.58454	0.204131
tr|Q1V362|Q1V362_VIBAL	UDP-sugar hydrolase OS=Vibrio alginolyticus 12G01 GN=ushA PE=3 SV=1	562	61526.9		361	26	39.1	52.5	56	44.5	77.5	61	67	51	68.5	6.581e-06	8.084e-06	5.613e-06	5.367e-06	3.744e-06	3.887e-06	1.47619	1.08929	1.50562	1.35703	0.232341	0.163963
tr|Q1V3V1|Q1V3V1_VIBAL	Uncharacterized protein OS=Vibrio alginolyticus 12G01 GN=V12G01_12465 PE=4 SV=1	299	33377.1		335	12	29.8	50	45	88	45	71	44	61	53.3333	0.0001009	0.0001197	9.388e-05	8.199e-05	8.445e-05	6.481e-05	0.9	1.57778	0.5	0.992593	0.544822	0.102636
tr|Q1V7B6|Q1V7B6_VIBAL	Chitinase OS=Vibrio alginolyticus 12G01 GN=V12G01_03881 PE=3 SV=1	848	90354.4		331	23	42.6	38	76	23	69	62	72	45.6667	67.6667	2.218e-06	5.937e-06	1.356e-06	2.562e-06	1.351e-06	1.981e-06	1.81579	0.815789	3.13043	1.92067	1.16088	0.189047
tr|Q1V7E1|Q1V7E1_VIBAL	Outer membrane protein OmpW OS=Vibrio alginolyticus 12G01 GN=V12G01_03756 PE=4 SV=1	214	23338.6		310	7	33.6	84	53	51	71	27	28	62.6667	42	6.652e-05	6.917e-05	9.917e-05	3.254e-05	5.834e-05	3.153e-05	0.845238	0.509434	0.54902	0.634564	0.18352	0.0180561
tr|Q1V9V4|Q1V9V4_VIBAL	Chitodextrinase OS=Vibrio alginolyticus 12G01 GN=V12G01_08775 PE=4 SV=1	1053	112259		303	24	27.5	49	63	25	62	49	61	45.6667	57.3333	2.907e-06	4.029e-06	1.951e-06	2.295e-06	1.561e-06	1.81e-06	1.26531	0.777778	2.44	1.49436	0.854456	0.206318
tr|Q1V8Z9|Q1V8Z9_VIBAL	Polar flagellar FlgM OS=Vibrio alginolyticus 12G01 GN=V12G01_15410 PE=4 SV=1	104	11078.5		297	17	90.4	57	36	96	37	43	37	63	39	7.476e-05	2.088e-05	0.0001604	1.269e-05	2.773e-05	1.932e-05	0.649123	1.19444	0.385417	0.742995	0.412602	0.00228037
tr|Q1V8Y5|Q1V8Y5_VIBAL	Flagellar hook-associated protein L OS=Vibrio alginolyticus 12G01 GN=flgL PE=4 SV=1	397	45241.3		278	28	70.8	55	55	38	41	55	50	49.3333	48.6667	1.124e-05	7.175e-06	7.306e-06	3.615e-06	5.977e-06	4.064e-06	0.745455	1	1.31579	1.02041	0.285715	0.0753832
tr|Q1VET6|Q1VET6_VIBAL	Flagellin OS=Vibrio alginolyticus 12G01 GN=V12G01_22743 PE=4 SV=1	379	41082.5		261	29	81.8	48.5	37.5	29	49	45	32.5	38.3333	42.1667	2.819e-05	1.661e-05	2.264e-05	1.205e-05	2.788e-05	8.625e-06	1.01031	1.2	1.12069	1.11033	0.0952685	0.171458
tr|Q1VCT7|Q1VCT7_VIBAL	Alkaline serine protease OS=Vibrio alginolyticus 12G01 GN=V12G01_03085 PE=4 SV=1	676	71341.5		254	24	48.4	43	46	36	55	42	38	41.6667	45	6.912e-06	7.096e-06	5.811e-06	3.818e-06	2.929e-06	3.045e-06	1.27907	0.913043	1.05556	1.08256	0.184501	0.0689159
tr|Q1V7X8|Q1V7X8_VIBAL	Uncharacterized protein OS=Vibrio alginolyticus 12G01 GN=V12G01_06361 PE=4 SV=1	227	25782.9		238	17	63.9	35	36	9	64	45	53	26.6667	54	1.221e-05	1.876e-05	3.264e-06	2.589e-05	9.435e-06	1.238e-05	1.82857	1.25	5.88889	2.98915	2.52785	0.194486
tr|Q1VAZ6|Q1VAZ6_VIBAL	Outer membrane protein OmpA OS=Vibrio alginolyticus 12G01 GN=V12G01_01755 PE=3 SV=1	330	36158.2		233	13	47	52	33	27	45	41	36	37.3333	40.6667	1.494e-05	7.6e-06	2.478e-05	5.872e-06	7.083e-06	5.412e-06	0.865385	1.24242	1.33333	1.14705	0.248126	0.019028
tr|Q1VBT8|Q1VBT8_VIBAL	Uncharacterized protein OS=Vibrio alginolyticus 12G01 GN=V12G01_07588 PE=4 SV=1	611	68653.3		231	30	50.9	0	0	0	82	81	70	0	77.6667	0	0	0	4.502e-06	3.857e-06	3.891e-06						0.00269159
tr|Q1VC60|Q1VC60_VIBAL	Uncharacterized protein OS=Vibrio alginolyticus 12G01 GN=V12G01_17532 PE=4 SV=1	325	35002.9		230	19	32.3	46	147	40	0	1	3	77.6667	1.33333	4.119e-05	0.001026	2.922e-05	0	5.242e-08	1.009e-07	0	0.00680272	0.075	0.0272676	0.0414772	0.00035514
tr|Q1VEN7|Q1VEN7_VIBAL	Long-chain fatty acid transport protein OS=Vibrio alginolyticus 12G01 GN=V12G01_22988 PE=4 SV=1	419	46131.5		189	14	36.8	31	28	25	32	42	33	28	35.6667	6.766e-06	4.579e-06	9.94e-06	2.297e-06	4.228e-06	2.255e-06	1.03226	1.5	1.32	1.28409	0.23593	0.0408224
tr|Q1V8Z3|Q1V8Z3_VIBAL	Flagellar basal-body rod modification protein D OS=Vibrio alginolyticus 12G01 GN=flgD PE=4 SV=1	236	25121.7		178	19	84.7	25	26	14	41	34	39	21.6667	38	5.871e-06	4.552e-06	4.819e-06	4.797e-06	2.79e-06	3.903e-06	1.64	1.30769	2.78571	1.91114	0.775418	0.306374
tr|Q1V9N6|Q1V9N6_VIBAL	Uncharacterized protein OS=Vibrio alginolyticus 12G01 GN=V12G01_09115 PE=4 SV=1	454	50083.3		175	17	35.5	32	33	17	38	31	30	27.3333	33	4.553e-06	3.459e-06	2.699e-06	2.181e-06	1.964e-06	1.562e-06	1.1875	0.939394	1.76471	1.2972	0.423451	0.115738
tr|Q1VFY5|Q1VFY5_VIBAL	Predicted lipase OS=Vibrio alginolyticus 12G01 GN=V12G01_04801 PE=4 SV=1	397	43800.6		170	21	45.3	1	0	1	58	60	51	0.666667	56.3333	5.57e-08	0	7.529e-08	9.152e-06	5.377e-06	6.88e-06	58		51	54.5	4.94975	0.00257944
tr|Q1V7S2|Q1V7S2_VIBAL	Uncharacterized protein OS=Vibrio alginolyticus 12G01 GN=V12G01_19731 PE=4 SV=1	182	19959.6		167	8	67	38	26	33	22	30	20	32.3333	24	1.788e-05	9.294e-06	2.238e-05	4.144e-06	3.526e-06	3.028e-06	0.578947	1.15385	0.606061	0.779618	0.324374	0.00442991
tr|Q1V592|Q1V592_VIBAL	Putative outer membrane protein OS=Vibrio alginolyticus 12G01 GN=V12G01_03432 PE=4 SV=1	349	38024.2		163	9	32.1	38	24	30	19	31	22	30.6667	24	1.67e-05	1.025e-05	7.528e-06	2.666e-06	6.339e-06	3.281e-06	0.5	1.29167	0.733333	0.841667	0.4068	0.0187477
tr|Q1V8C6|Q1V8C6_VIBAL	Putative lipase OS=Vibrio alginolyticus 12G01 GN=V12G01_08645 PE=4 SV=1	802	84458.6		163	18	32	26	34	36	31	24	15	32	23.3333	2.574e-06	2.235e-06	2.337e-06	8.786e-07	1.174e-06	6.521e-07	1.19231	0.705882	0.416667	0.771619	0.391977	0.0599439
tr|Q1VDA0|Q1VDA0_VIBAL	Alkaline serine protease OS=Vibrio alginolyticus 12G01 GN=V12G01_02270 PE=3 SV=1	534	56070		160	14	46.4	24	37	17	37	16	29	26	27.3333	5.159e-06	9.185e-06	6.282e-06	3.829e-06	2.251e-06	4.365e-06	1.54167	0.432432	1.70588	1.22666	0.692705	0.0710093
tr|Q1VER9|Q1VER9_VIBAL	Polar flagellar hook-length control protein FliK OS=Vibrio alginolyticus 12G01 GN=V12G01_22828 PE=4 SV=1	617	66444.3		154	23	52.7	31	24	13	30	31	26	22.6667	29	1.429e-06	8.21e-07	1.003e-06	6.377e-07	7.339e-07	6.158e-07	0.967742	1.29167	2	1.4198	0.527924	0.249327
tr|Q1V3C1|Q1V3C1_VIBAL	Secreted trypsin-like serine protease OS=Vibrio alginolyticus 12G01 GN=V12G01_15872 PE=3 SV=1	539	59051.3		150	17	37.1	21	29	18	39	28	22	22.6667	29.6667	3.061e-06	3.105e-06	2.939e-06	2.186e-06	1.45e-06	1.149e-06	1.85714	0.965517	1.22222	1.34829	0.458988	0.120748
tr|Q1V3I9|Q1V3I9_VIBAL	Immunogenic protein OS=Vibrio alginolyticus 12G01 GN=V12G01_12033 PE=4 SV=1	322	34745.3		150	18	55.9	30	41	10	36	19	18	27	24.3333	4.165e-06	5.217e-06	4.672e-06	2.943e-06	1.259e-06	1.42e-06	1.2	0.463415	1.8	1.15447	0.669455	0.0458131
tr|Q1V8H7|Q1V8H7_VIBAL	Uncharacterized protein OS=Vibrio alginolyticus 12G01 GN=V12G01_08390 PE=4 SV=1	373	41064.4		149	11	36.5	34	25	24	29	20	21	27.6667	23.3333	6.483e-06	4.371e-06	4.915e-06	2.266e-06	3.578e-06	1.74e-06	0.852941	0.8	0.875	0.842647	0.0385451	0.0700748
tr|Q1VG11|Q1VG11_VIBAL	Putative pullulanase OS=Vibrio alginolyticus 12G01 GN=V12G01_04671 PE=4 SV=1	1329	144868		149	29	24.2	25	22	12	31	32	32	19.6667	31.6667	6.082e-07	3.587e-07	3.422e-07	2.633e-07	3.084e-07	2.725e-07	1.24	1.45455	2.66667	1.78707	0.769269	0.343252
tr|Q1VA77|Q1VA77_VIBAL	Porin, putative OS=Vibrio alginolyticus 12G01 GN=V12G01_20768 PE=4 SV=1	359	39766		137	15	59.6	30	29	12	22	31	16	23.6667	23	6.877e-06	3.651e-06	9.703e-06	1.195e-06	3.362e-06	1.46e-06	0.733333	1.06897	1.33333	1.04521	0.300705	0.018243
tr|Q1V718|Q1V718_VIBAL	Uncharacterized protein OS=Vibrio alginolyticus 12G01 GN=V12G01_16082 PE=4 SV=1	305	34499.1		133	14	40.3	25	21	17	26	24	22	21	24	5.497e-06	4.422e-06	3.574e-06	4.138e-06	2.377e-06	1.708e-06	1.04	1.14286	1.29412	1.15899	0.127825	0.161009
tr|Q1VEA0|Q1VEA0_VIBAL	Putative Rhs-family protein OS=Vibrio alginolyticus 12G01 GN=V12G01_18287 PE=4 SV=1	1461	167314		122	19	12.5	1	0	0	54	36	32	0.333333	40.6667	2.207e-09	0	0	7.222e-07	4.495e-07	4.667e-07	54			54		0.011757
tr|Q1V816|Q1V816_VIBAL	Collagenase OS=Vibrio alginolyticus 12G01 GN=V12G01_06171 PE=4 SV=1	808	90993.7		115	22	31.7	15	22	6	34.5	23	19	14.3333	25.5	5.422e-07	8.858e-07	3.012e-07	7.876e-07	3.427e-07	2.514e-07	2.3	1.04545	3.16667	2.17071	1.0665	0.516766
tr|Q1VG16|Q1VG16_VIBAL	Maltoporin OS=Vibrio alginolyticus 12G01 GN=lamB PE=3 SV=1	423	46215.8		115	12	37.1	17	15	35	15	20	15	22.3333	16.6667	2.165e-06	1.736e-06	1.544e-06	9.422e-07	1.18e-06	8.268e-07	0.882353	1.33333	0.428571	0.881419	0.452382	0.160336
tr|Q1V3H6|Q1V3H6_VIBAL	Deacetylase DA1 OS=Vibrio alginolyticus 12G01 GN=V12G01_14129 PE=4 SV=1	427	47400.7		99	7	25.8	11	14	16	23	16	19	13.6667	19.3333	4.003e-06	4.921e-06	2.251e-06	3.51e-06	1.945e-06	1.913e-06	2.09091	1.14286	1.1875	1.47376	0.534937	0.212449
tr|Q1VFR9|Q1VFR9_VIBAL	Lateral flagellin LafA OS=Vibrio alginolyticus 12G01 GN=V12G01_05131 PE=4 SV=1	283	29770.5		96	11	45.9	31	6	14	12	27	11	17	16.6667	7.825e-06	9.219e-07	2.36e-06	1.147e-06	3.578e-06	6.801e-07	0.387097	4.5	0.785714	1.89094	2.26829	0.0872336
tr|Q1V6F0|Q1V6F0_VIBAL	Elongation factor Tu OS=Vibrio alginolyticus 12G01 GN=tuf PE=3 SV=1	394	43189.8		95	17	55.8	26	22	9	22	4	16	19	14	4.789e-06	8.401e-06	1.596e-06	1.665e-06	1.652e-07	1.064e-06	0.846154	0.181818	1.77778	0.93525	0.801702	0.0100935
tr|Q1VF49|Q1VF49_VIBAL	Outer membrane protein OmpK OS=Vibrio alginolyticus 12G01 GN=V12G01_22178 PE=4 SV=1	265	29382		91	8	22.6	18	18	9	16	18	13	15	15.6667	3.897e-06	4.184e-06	3.819e-06	2.218e-06	3.614e-06	2.191e-06	0.888889	1	1.44444	1.11111	0.293972	0.225252
tr|Q1V607|Q1V607_VIBAL	Alanine dehydrogenase OS=Vibrio alginolyticus 12G01 GN=V12G01_20346 PE=3 SV=1	374	40007.8		85	12	35.3	14	18	6	24	12	13	12.6667	16.3333	1.178e-06	1.95e-06	1.089e-06	1.21e-06	4.003e-07	4.15e-07	1.71429	0.666667	2.16667	1.51587	0.769432	0.131645
tr|Q1VFE7|Q1VFE7_VIBAL	Azurin OS=Vibrio alginolyticus 12G01 GN=V12G01_05741 PE=4 SV=1	150	16024.7		85	4	24	11	16	21	20	10	13	16	14.3333	5.08e-06	6.098e-06	9.421e-06	7.93e-06	2.276e-06	3.556e-06	1.81818	0.625	0.619048	1.02074	0.690609	0.188505
tr|Q1V7D7|Q1V7D7_VIBAL	Spindolin-related protein OS=Vibrio alginolyticus 12G01 GN=V12G01_03776 PE=4 SV=1	392	43639		79	12	33.7	10	10	9	22	13	16	9.66667	17	1.582e-06	1.706e-06	1.052e-06	1.832e-06	7.335e-07	1.193e-06	2.2	1.3	1.77778	1.75926	0.450286	0.566112
tr|Q1VAY7|Q1VAY7_VIBAL	Uncharacterized protein OS=Vibrio alginolyticus 12G01 GN=V12G01_10718 PE=4 SV=1	773	84832.2		78	16	27	17	13	9	14	18	14	13	15.3333	9.459e-07	4.628e-07	6.05e-07	2.776e-07	4.967e-07	2.631e-07	0.823529	1.38462	1.55556	1.25457	0.382949	0.198168
tr|Q1V917|Q1V917_VIBAL	Uncharacterized protein OS=Vibrio alginolyticus 12G01 GN=V12G01_07348 PE=4 SV=1	399	43930.2		75	12	32.1	13	11	1	23	14	14	8.33333	17	1.252e-06	1.277e-06	1.159e-07	2.044e-06	6.956e-07	7.137e-07	1.76923	1.27273	14	5.68065	7.20904	0.458131
tr|Q1VCT6|Q1VCT6_VIBAL	Lecithin-dependent hemolysin (LDH) OS=Vibrio alginolyticus 12G01 GN=V12G01_03090 PE=4 SV=1	417	47293.9		72	9	26.1	13	17	1	20	9	13	10.3333	14	9.364e-07	1.281e-06	1.336e-08	8.752e-07	2.44e-07	4.656e-07	1.53846	0.529412	13	5.02262	6.92701	0.385084
tr|Q1V8Y2|Q1V8Y2_VIBAL	Polar flagellin FlaE OS=Vibrio alginolyticus 12G01 GN=V12G01_15495 PE=4 SV=1	374	40574.2		71	14	44.1	18	10	5	13	20	10	11	14.3333	1.388e-06	5.145e-07	4.692e-07	4.191e-07	5.941e-07	3.031e-07	0.722222	2	2	1.57407	0.737725	0.21529
tr|Q1VCI2|Q1VCI2_VIBAL	Putative large secreted protein OS=Vibrio alginolyticus 12G01 GN=V12G01_16922 PE=4 SV=1	239	27361.1		70	11	45.6	0	1	0	25	16	32	0.333333	24.3333	0	6.123e-09	0	2.506e-06	7.622e-07	3.87e-06		16		16		0.00413084
tr|Q1V8Z1|Q1V8Z1_VIBAL	Polar flagellar FlgF OS=Vibrio alginolyticus 12G01 GN=V12G01_15450 PE=4 SV=1	249	27014.5		67	11	45.8	15	10	5	14	14	12	10	13.3333	3.109e-06	1.049e-06	1.095e-06	1.156e-06	1.097e-06	5.883e-07	0.933333	1.4	2.4	1.57778	0.749321	0.162935
tr|Q1VAR0|Q1VAR0_VIBAL	Phosphoenolpyruvate carboxykinase [ATP] OS=Vibrio alginolyticus 12G01 GN=pckA PE=3 SV=1	542	60252.1		66	19	38.4	12	21	3	16	11	10	12	12.3333	7.465e-07	1.395e-06	2.045e-07	3.663e-07	1.664e-07	3.086e-07	1.33333	0.52381	3.33333	1.73016	1.44619	0.0958131
tr|Q1VE42|Q1VE42_VIBAL	Uncharacterized protein OS=Vibrio alginolyticus 12G01 GN=V12G01_18577 PE=4 SV=1	171	18186.7		62	2	14	6	3	29	6	13	6	12.6667	8.33333	6.631e-06	2.476e-06	1.409e-05	2.363e-06	3.213e-06	1.475e-06	1	4.33333	0.206897	1.84674	2.18966	0.0170093
tr|Q1V3D3|Q1V3D3_VIBAL	Aconitate hydratase 2 OS=Vibrio alginolyticus 12G01 GN=V12G01_21623 PE=3 SV=1	865	94512.9		61	17	20.1	12	20	4	12	5	9	12	8.66667	2.744e-07	5.546e-07	7.163e-08	1.087e-07	5.552e-08	7.605e-08	1	0.25	2.25	1.16667	1.01036	0.0996636
tr|Q1VET3|Q1VET3_VIBAL	Flagellar protein FlaG OS=Vibrio alginolyticus 12G01 GN=V12G01_22758 PE=4 SV=1	144	15897.8		60	9	79.2	13	6	4	14	9	18	7.66667	13.6667	1.788e-06	7.607e-07	1.76e-06	6.511e-07	2.576e-07	6.862e-07	1.07692	1.5	4.5	2.35897	1.86621	0.074486
tr|Q1V3I6|Q1V3I6_VIBAL	Malate dehydrogenase OS=Vibrio alginolyticus 12G01 GN=mdh PE=3 SV=1	311	32263		60	15	57.2	11	13	4	18	4	11	9.33333	11	9.559e-07	1.317e-06	5.862e-07	8.607e-07	1.507e-07	4.613e-07	1.63636	0.307692	2.75	1.56469	1.22273	0.178579
tr|Q1V9E7|Q1V9E7_VIBAL	MSHA pilin protein MshA OS=Vibrio alginolyticus 12G01 GN=V12G01_14434 PE=4 SV=1	155	16340.4		59	8	40.6	15	8	11	10	12	4	11.3333	8.66667	5.509e-06	1.857e-06	4.537e-06	1.247e-06	1.749e-06	1.973e-07	0.666667	1.5	0.363636	0.843434	0.588443	0.0212336
tr|Q1VCV1|Q1VCV1_VIBAL	Uncharacterized protein OS=Vibrio alginolyticus 12G01 GN=V12G01_03015 PE=4 SV=1	183	19810.5		55	7	61.2	17	13	2	12	4	8	10.6667	8	2.992e-06	2.095e-06	1.458e-06	9.298e-07	3.67e-07	4.902e-07	0.705882	0.307692	4	1.67119	2.02661	0.0361308
tr|Q1V8Z0|Q1V8Z0_VIBAL	Polar flagellar FlgG OS=Vibrio alginolyticus 12G01 GN=V12G01_15455 PE=4 SV=1	262	27947.8		53	6	22.5	10	11	4	11	12	8	8.33333	10.3333	3.021e-06	1.601e-06	2.417e-06	9.906e-07	1.108e-06	6.704e-07	1.1	1.09091	2	1.39697	0.522259	0.0651215
tr|Q1V905|Q1V905_VIBAL	Outer membrane protein OmpA OS=Vibrio alginolyticus 12G01 GN=V12G01_15380 PE=3 SV=1	320	34430		53	7	25.9	11	6	13	6	13	7	10	8.66667	1.821e-06	5.621e-07	1.943e-06	2.863e-07	9.051e-07	3.672e-07	0.545455	2.16667	0.538462	1.08353	0.938032	0.0696822
tr|Q1V5M6|Q1V5M6_VIBAL	Lipoprotein NlpD OS=Vibrio alginolyticus 12G01 GN=V12G01_13724 PE=4 SV=1	307	33702		52	12	44.6	12	10	5	10	11	9	9	10	6.344e-07	4.544e-07	4.637e-07	2.852e-07	3.848e-07	2.364e-07	0.833333	1.1	1.8	1.24444	0.499259	0.273383
tr|Q1V5R5|Q1V5R5_VIBAL	Uncharacterized protein OS=Vibrio alginolyticus 12G01 GN=V12G01_00522 PE=4 SV=1	994	107642		49	11	13.2	10	6	5	15	8	6	7	9.66667	2.335e-07	5.267e-08	5.997e-08	2.024e-07	8.623e-08	7.931e-08	1.5	1.33333	1.2	1.34444	0.150308	0.769327
tr|Q1VEZ5|Q1VEZ5_VIBAL	Elongation factor Ts OS=Vibrio alginolyticus 12G01 GN=tsf PE=3 SV=1	281	29904.5		48	7	30.6	12	10	1	13	3	12	7.66667	9.33333	1.204e-06	1.128e-06	1.109e-07	9.17e-07	2.667e-07	7.55e-07	1.08333	0.3	12	4.46111	6.54061	0.491514
tr|Q1V5E6|Q1V5E6_VIBAL	Tail-specific protease OS=Vibrio alginolyticus 12G01 GN=V12G01_18057 PE=4 SV=1	668	75879.9		47	12	16.6	10	11	4	8	10	6	8.33333	8	1.898e-07	1.759e-07	8.564e-08	7.651e-08	1.166e-07	6.148e-08	0.8	0.909091	1.5	1.0697	0.376624	0.338
tr|Q1V4P7|Q1V4P7_VIBAL	60 kDa chaperonin OS=Vibrio alginolyticus 12G01 GN=groL PE=3 SV=1	548	57740.7		47	10	19.2	4	11	6	9	7	10	7	8.66667	3.716e-07	5.456e-07	4.275e-07	2.844e-07	2.108e-07	3.223e-07	2.25	0.636364	1.66667	1.51768	0.81707	0.301888
tr|Q1V4M9|Q1V4M9_VIBAL	Succinyl-CoA ligase [ADP-forming] subunit beta OS=Vibrio alginolyticus 12G01 GN=sucC PE=3 SV=1	388	41610.4		45	10	28.1	7	10	2	10	6	11	6.33333	9	4.365e-07	6.42e-07	1.345e-07	2.849e-07	1.425e-07	2.274e-07	1.42857	0.6	5.5	2.50952	2.62275	0.25114
tr|Q1VAD4|Q1VAD4_VIBAL	Putative chitinase OS=Vibrio alginolyticus 12G01 GN=V12G01_12910 PE=4 SV=1	560	62182.8		45	7	14.1	5	7	3	17	7	7	5	10.3333	1.341e-06	1.603e-06	1.234e-06	9.303e-07	6.434e-07	8.345e-07	3.4	1	2.33333	2.24444	1.20247	0.201664
tr|Q1VCV6|Q1VCV6_VIBAL	Putative outer membrane protein OmpA OS=Vibrio alginolyticus 12G01 GN=V12G01_02990 PE=3 SV=1	326	35813.3		43	6	27	10	5	8	9	7	4	7.66667	6.66667	1.656e-06	4.437e-07	2.248e-06	5.95e-07	7.314e-07	5.4e-07	0.9	1.4	0.5	0.933333	0.450925	0.102636
tr|Q1V758|Q1V758_VIBAL	Uncharacterized protein OS=Vibrio alginolyticus 12G01 GN=V12G01_13639 PE=4 SV=1	304	33327.8		42	15	35.2	0	2	0	19	5	20	0.666667	14.6667	0	6.164e-07	0	1.17e-06	2.261e-07	9.575e-07		2.5		2.5		0.057271
tr|Q1V8C7|Q1V8C7_VIBAL	Long-chain fatty acid transport protein OS=Vibrio alginolyticus 12G01 GN=V12G01_08640 PE=4 SV=1	411	44939.6		42	3	9	8	5	4	8	9	8	5.66667	8.33333	8.757e-07	4.991e-07	7.822e-07	3.469e-07	5.014e-07	2.874e-07	1	1.8	2	1.6	0.52915	0.202112
tr|Q1V5S3|Q1V5S3_VIBAL	Trigger factor OS=Vibrio alginolyticus 12G01 GN=tig PE=3 SV=1	435	48503.9		41	13	32.4	5	10	0	10	7	9	5	8.66667	2.383e-07	4.451e-07	0	2.426e-07	1.404e-07	1.731e-07	2	0.7		1.35	0.919239	0.576355
tr|Q1VA63|Q1VA63_VIBAL	Uncharacterized protein OS=Vibrio alginolyticus 12G01 GN=V12G01_20838 PE=4 SV=1	325	36425.7		41	5	23.1	7	7	0	8	10	11	4.66667	9.66667	9.449e-07	7.996e-07	0	4.607e-07	6.027e-07	1.997e-05	1.14286	1.42857		1.28571	0.202031	0.00364486
tr|Q1VG13|Q1VG13_VIBAL	Putative maltogenic amylase OS=Vibrio alginolyticus 12G01 GN=V12G01_04661 PE=4 SV=1	543	59539.1		41	11	24.3	9	9	0	13	7	4	6	8	2.788e-07	5.033e-07	0	3.449e-07	1.998e-07	1.034e-07	1.44444	0.777778		1.11111	0.471405	0.586093
tr|Q1VA98|Q1VA98_VIBAL	Antioxidant, AhpC/Tsa family protein OS=Vibrio alginolyticus 12G01 GN=V12G01_13090 PE=4 SV=1	203	22277.2		40	9	41.9	9	9	5	14	1	4	7.66667	6.33333	1.502e-06	1.683e-06	1.012e-06	2.024e-06	2.895e-08	1.76e-07	1.55556	0.111111	0.8	0.822222	0.722479	0.168542
tr|Q1V4V6|Q1V4V6_VIBAL	Amino acid ABC transporter, periplasmic amino acid-binding portion OS=Vibrio alginolyticus 12G01 GN=V12G01_10121 PE=3 SV=1	248	27655.3		39	9	33.5	6	7	3	11	6	7	5.33333	8	5.667e-07	7.183e-07	2.753e-07	7.286e-07	1.959e-07	2.712e-07	1.83333	0.857143	2.33333	1.6746	0.750787	0.479869
tr|Q1VFN5|Q1VFN5_VIBAL	ScrA (Aminotransferase) OS=Vibrio alginolyticus 12G01 GN=V12G01_05301 PE=3 SV=1	469	53095.3		38	7	17.9	7	5	1	9	6	11	4.33333	8.66667	3.633e-07	3.493e-07	1.129e-07	2.916e-07	1.515e-07	3.079e-07	1.28571	1.2	11	4.49524	5.63345	0.678505
tr|Q1VFQ2|Q1VFQ2_VIBAL	Putative serine protease OS=Vibrio alginolyticus 12G01 GN=V12G01_05216 PE=3 SV=1	352	38448.6		38	5	18.2	3	10	1	17	2	5	4.66667	8	3.232e-07	6.408e-07	1.188e-07	9.715e-07	4.719e-08	1.864e-07	5.66667	0.2	5	3.62222	2.98242	0.697551
tr|Q1VF89|Q1VF89_VIBAL	Uncharacterized protein OS=Vibrio alginolyticus 12G01 GN=V12G01_21978 PE=4 SV=1	331	35722		37	6	21.1	8	7	4	3	12	3	6.33333	6	1.006e-06	6.143e-07	7.556e-07	2.006e-07	6.115e-07	1.428e-07	0.375	1.71429	0.75	0.946429	0.690912	0.116617
tr|Q1V8J1|Q1V8J1_VIBAL	Molybdenum ABC transporter, periplasmic molybdenum-binding protein OS=Vibrio alginolyticus 12G01 GN=V12G01_08320 PE=4 SV=1	251	27445		36	9	44.2	5	5	2	10	7	8	4	8.33333	4.297e-07	4.551e-07	1.755e-07	5.255e-07	2.936e-07	2.875e-07	2	1.4	4	2.46667	1.36137	0.771514
tr|Q1VAZ1|Q1VAZ1_VIBAL	Peptide ABC transporter, periplasmic peptide-binding protein OS=Vibrio alginolyticus 12G01 GN=V12G01_10698 PE=4 SV=1	517	57566.9		35	11	26.1	5	9	2	9	5	6	5.33333	6.66667	1.082e-07	4.105e-07	1.022e-07	1.462e-07	9.545e-08	7.58e-08	1.8	0.555556	3	1.78519	1.22229	0.273252
tr|Q1VA68|Q1VA68_VIBAL	Amino acid ABC transporter, periplasmic amino acid-binding protein OS=Vibrio alginolyticus 12G01 GN=V12G01_20813 PE=3 SV=1	256	28293.4		34	11	39.8	6	10	0	12	2	8	5.33333	7.33333	3.414e-07	7.495e-07	0	5.757e-07	6.567e-09	3.066e-07	2	0.2		1.1	1.27279	0.558673
tr|Q1V354|Q1V354_VIBAL	Fructose-bisphosphate aldolase OS=Vibrio alginolyticus 12G01 GN=V12G01_13939 PE=4 SV=1	358	38813.4		33	8	26	6	9	3	6	4	5	6	5	2.166e-07	4.184e-07	6.038e-08	2.668e-07	4.078e-08	7.286e-08	1	0.444444	1.66667	1.03704	0.611952	0.29357
tr|Q1V6K5|Q1V6K5_VIBAL	Putative outer membrane protein, Ail and OmpX OS=Vibrio alginolyticus 12G01 GN=V12G01_16537 PE=4 SV=1	213	23861.8		33	6	32.4	6	10	0	10	3	5	5.33333	6	6.287e-07	1.238e-06	0	4.798e-07	3.113e-07	2.524e-07	1.66667	0.3		0.983333	0.966379	0.237514
tr|Q1VFC2|Q1VFC2_VIBAL	Maltose ABC transporter periplasmic protein OS=Vibrio alginolyticus 12G01 GN=malE PE=4 SV=1	392	42240.3		32	8	22.2	5	2	3	8	8	6	3.33333	7.33333	3.961e-07	2.213e-07	2.161e-07	3.421e-07	2.312e-07	3.229e-07	1.6	4	2	2.53333	1.28582	0.736879
tr|Q1V8A8|Q1V8A8_VIBAL	ATP synthase subunit alpha OS=Vibrio alginolyticus 12G01 GN=atpA PE=3 SV=1	513	55687		31	9	14.8	9	9	4	4	3	2	7.33333	3	3.638e-07	4.668e-07	2.892e-07	5.992e-08	5.85e-08	3.795e-08	0.444444	0.333333	0.5	0.425926	0.0848625	0.0443551
tr|Q1VCR9|Q1VCR9_VIBAL	Uncharacterized protein OS=Vibrio alginolyticus 12G01 GN=V12G01_03175 PE=4 SV=1	320	34239.1		30	6	18.8	0	0	0	16	3	12	0	10.3333	0	0	0	5.05e-07	7.415e-08	3.453e-07						0.0184673
tr|Q1VF80|Q1VF80_VIBAL	Uncharacterized protein OS=Vibrio alginolyticus 12G01 GN=V12G01_22023 PE=4 SV=1	195	20980.2		30	4	24.1	5	9	1	8	6	3	5	5.66667	5.397e-07	2.082e-06	1.296e-07	8.774e-07	8.807e-07	5.193e-07	1.6	0.666667	3	1.75556	1.17442	0.532019
tr|Q1VEG2|Q1VEG2_VIBAL	Uncharacterized protein OS=Vibrio alginolyticus 12G01 GN=V12G01_23363 PE=4 SV=1	119	12537.4		30	5	48.7	7	5	3	5	5	6	5	5.33333	1.407e-06	5.226e-07	8.988e-07	4.369e-07	5.917e-07	8.259e-07	0.714286	1	2	1.2381	0.675117	0.300355
tr|Q1V5L9|Q1V5L9_VIBAL	Enolase OS=Vibrio alginolyticus 12G01 GN=eno PE=3 SV=1	433	45716.3		29	9	28.6	5	9	0	9	2	5	4.66667	5.33333	3.602e-07	5.318e-07	0	2.833e-07	3.058e-08	1.587e-07	1.8	0.222222		1.01111	1.11566	0.263869
tr|Q1VF41|Q1VF41_VIBAL	Putative lipoprotein OS=Vibrio alginolyticus 12G01 GN=V12G01_22218 PE=4 SV=1	189	20722.7		29	7	37	8	1	5	5	7	7	4.66667	6.33333	6.882e-07	8.742e-08	8.46e-07	2.298e-07	3.645e-07	2.98e-07	0.625	7	1.4	3.00833	3.47854	0.24028
tr|Q1VFJ1|Q1VFJ1_VIBAL	Outer membrane lipoprotein OS=Vibrio alginolyticus 12G01 GN=V12G01_05521 PE=1 SV=1	84	8681.28		29	4	61.9	5	3	4	5	10	2	4	5.66667	2.459e-06	9.806e-07	1.374e-06	8.455e-07	3.626e-06	8.316e-07	1	3.33333	0.5	1.61111	1.5123	0.662056
tr|Q1VFV5|Q1VFV5_VIBAL	UPF0319 protein V12G01_04951 OS=Vibrio alginolyticus 12G01 GN=V12G01_04951 PE=3 SV=1	223	24513.3		29	7	39	9	4	2	6	5	5	5	5.33333	9.171e-07	3.903e-07	4.612e-07	2.07e-07	3.252e-07	2.701e-07	0.666667	1.25	2.5	1.47222	0.936651	0.165963
tr|Q1VE85|Q1VE85_VIBAL	Uncharacterized protein OS=Vibrio alginolyticus 12G01 GN=V12G01_18362 PE=4 SV=1	272	29967.2		27	10	38.6	6	2	3	9	3	5	3.66667	5.66667	6.353e-07	2.188e-07	4.035e-07	3.74e-07	1.823e-07	2.533e-07	1.5	1.5	1.66667	1.55556	0.096225	0.344804
tr|Q1V8A6|Q1V8A6_VIBAL	ATP synthase subunit beta OS=Vibrio alginolyticus 12G01 GN=atpD PE=3 SV=1	467	50793.9		25	6	17.8	6	11	2	1	2	4	6.33333	2.33333	2.485e-07	7.952e-07	3.672e-07	1.318e-08	1.954e-08	3.59e-08	0.166667	0.181818	2	0.782828	1.05413	0.0205607
tr|Q1VEF7|Q1VEF7_VIBAL	Glyceraldehyde-3-phosphate dehydrogenase OS=Vibrio alginolyticus 12G01 GN=V12G01_23388 PE=3 SV=1	331	35365		25	7	19.9	7	7	2	5	3	3	5.33333	3.66667	4.205e-07	3.453e-07	1.537e-07	1.616e-07	1.002e-07	1.244e-07	0.714286	0.428571	1.5	0.880952	0.554818	0.18215
tr|Q1V4I4|Q1V4I4_VIBAL	EF hand domain protein OS=Vibrio alginolyticus 12G01 GN=V12G01_03300 PE=4 SV=1	231	26396.7		24	9	39.8	1	0	0	13	9	8	0.333333	10	2.672e-07	0	0	1.026e-06	5.641e-07	7.005e-07	13			13		0.0224299
tr|Q1V2Z6|Q1V2Z6_VIBAL	50S ribosomal protein L7/L12 OS=Vibrio alginolyticus 12G01 GN=rplL PE=3 SV=1	122	12204.4		23	6	29.5	2	2	2	5	8	4	2	5.66667	4.244e-07	4.63e-07	5.329e-07	6.305e-07	1.107e-06	4.468e-07	2.5	4	2	2.83333	1.04083	0.327103
tr|Q1VAG8|Q1VAG8_VIBAL	Chaperone protein DnaK OS=Vibrio alginolyticus 12G01 GN=dnaK PE=1 SV=1	637	69145.3		23	10	15.1	4	9	0	5	1	4	4.33333	3.33333	8.338e-08	3.113e-07	0	5.425e-08	5.608e-09	3.187e-08	1.25	0.111111		0.680556	0.805316	0.121196
tr|Q1V2Z8|Q1V2Z8_VIBAL	30S ribosomal protein S1 OS=Vibrio alginolyticus 12G01 GN=V12G01_15927 PE=4 SV=1	389	43171.4		22	8	19.8	4	6	3	4	1	4	4.33333	3	2.405e-07	9.525e-07	2.7e-07	7.872e-08	1.092e-08	1.763e-07	1	0.166667	1.33333	0.833333	0.600925	0.0496822
tr|Q1VDY2|Q1VDY2_VIBAL	Arylsulfatase A OS=Vibrio alginolyticus 12G01 GN=V12G01_18877 PE=4 SV=1	505	56567.1		22	9	19.8	3	5	3	5	1	5	3.66667	3.66667	1.251e-07	8.78e-08	1.106e-07	9.419e-08	2.232e-08	6.675e-08	1.66667	0.2	1.66667	1.17778	0.84678	0.363383
tr|Q1VF93|Q1VF93_VIBAL	Elongation factor EF-2 (Fragment) OS=Vibrio alginolyticus 12G01 GN=V12G01_21958 PE=1 SV=1	442	48060.1		22	9	22.4	7	6	1	5	1	2	4.66667	2.66667	3.305e-07	1.673e-07	8.349e-08	6.707e-08	1.816e-08	4.338e-08	0.714286	0.166667	2	0.960317	0.941104	0.0991776
tr|Q1V3Z6|Q1V3Z6_VIBAL	Transketolase OS=Vibrio alginolyticus 12G01 GN=V12G01_13964 PE=3 SV=1	664	72309.5		22	9	13.9	6	9	0	4	3	3	5	3.33333	1.546e-07	2.355e-07	0	5.567e-08	3.076e-08	3.636e-08	0.666667	0.333333		0.5	0.235702	0.167458
tr|Q1V5H9|Q1V5H9_VIBAL	Uncharacterized protein OS=Vibrio alginolyticus 12G01 GN=V12G01_09357 PE=4 SV=1	100	10636.5		21	3	32	5	5	2	3	2	4	4	3	9.293e-07	9.048e-07	7.397e-07	4.437e-07	3.982e-07	3.538e-07	0.6	0.4	2	1	0.87178	0.150131
tr|Q1VD60|Q1VD60_VIBAL	Phosphoenolpyruvate synthase OS=Vibrio alginolyticus 12G01 GN=V12G01_02470 PE=3 SV=1	790	87571.9		21	7	8.1	4	8	2	3	2	4	4.66667	3	3.642e-08	1.3e-07	7.188e-08	2.053e-08	1.183e-08	2.159e-08	0.75	0.25	2	1	0.901388	0.146318
tr|Q1V4F9|Q1V4F9_VIBAL	Penicillin-binding protein activator LpoA OS=Vibrio alginolyticus 12G01 GN=lpoA PE=1 SV=1	603	67900.5		20	8	13.1	6	2	0	1	8	4	2.66667	4.33333	1.906e-07	4.842e-08	0	1.418e-08	1.177e-07	4.835e-08	0.166667	4		2.08333	2.71058	0.559178
tr|Q1V501|Q1V501_VIBAL	Iron(III) ABC transporter, periplasmic iron-compound-binding protein OS=Vibrio alginolyticus 12G01 GN=V12G01_21628 PE=4 SV=1	334	37286.9		20	7	23.1	6	4	4	3	3	4	4.66667	3.33333	1.854e-07	7.725e-08	1.71e-07	5.963e-08	4.576e-08	6.385e-08	0.5	0.75	1	0.75	0.25	0.205551
tr|Q1V381|Q1V381_VIBAL	50S ribosomal protein L14 OS=Vibrio alginolyticus 12G01 GN=rplN PE=3 SV=1	123	13596.4		19	7	60.2	3	5	0	8	4	2	2.66667	4.66667	6.615e-07	2.4e-06	0	3.424e-07	4.921e-07	2.116e-08	2.66667	0.8		1.73333	1.31993	0.0545047
tr|Q1V6Y6|Q1V6Y6_VIBAL	Cold shock DNA-binding domain protein OS=Vibrio alginolyticus 12G01 GN=V12G01_06601 PE=3 SV=1	69	7561.8		19	6	52.2	5	4	3	4	3	1	4	2.66667	9.076e-07	1.485e-06	1.919e-06	4.845e-07	2.253e-07	9.264e-08	0.8	0.75	0.333333	0.627778	0.256219	0.0231776
tr|Q1V9I3|Q1V9I3_VIBAL	Uncharacterized protein OS=Vibrio alginolyticus 12G01 GN=V12G01_14254 PE=4 SV=1	212	24159.8		19	8	37.7	1	4	0	10	1	4	1.66667	5	9.804e-08	3.703e-07	0	4.367e-07	8.673e-08	2.693e-07	10	0.25		5.125	6.89429	0.341682
tr|Q1VB28|Q1VB28_VIBAL	Fibronectin type III domain protein OS=Vibrio alginolyticus 12G01 GN=V12G01_01595 PE=4 SV=1	3210	334373		19	5	2.2	3	1	2	4	5	5	2	4.66667	2.29e-08	4.055e-09	7.961e-09	1.939e-08	3.215e-08	1.965e-08	1.33333	5	2.5	2.94444	1.8733	0.42815
tr|Q1VFN2|Q1VFN2_VIBAL	2-amino-3-ketobutyrate coenzyme A ligase OS=Vibrio alginolyticus 12G01 GN=V12G01_05316 PE=3 SV=1	397	43285.8		19	5	12.8	4	4	2	3	3	3	3.33333	3	2.381e-07	2.807e-07	1.099e-07	1.084e-07	7.354e-08	4.986e-08	0.75	0.75	1.5	1	0.433013	0.171271
tr|Q1VE41|Q1VE41_VIBAL	Uncharacterized protein OS=Vibrio alginolyticus 12G01 GN=V12G01_18582 PE=4 SV=1	160	17091.4		19	3	19.4	4	4	0	12	0	1	2.66667	4.33333	1.24e-06	6.895e-07	0	1.224e-06	0	5.903e-08	3	0		1.5	2.12132	0.335047
tr|Q1V4K0|Q1V4K0_VIBAL	Aspartate ammonia-lyase OS=Vibrio alginolyticus 12G01 GN=V12G01_00945 PE=4 SV=1	483	52742.7		18	13	23.8	2	3	0	7	3	3	1.66667	4.33333	1.09e-07	1.264e-07	0	1.796e-07	5.536e-08	5.826e-08	3.5	1		2.25	1.76777	0.639121
tr|Q1V5X6|Q1V5X6_VIBAL	Protein TolB OS=Vibrio alginolyticus 12G01 GN=tolB PE=3 SV=1	442	48880.2		18	7	13.8	4	2	5	1	5	2	3.66667	2.66667	3.261e-07	8.478e-08	4.729e-07	1.941e-08	1.384e-07	4.026e-08	0.25	2.5	0.4	1.05	1.25797	0.0789533
tr|Q1V8B5|Q1V8B5_VIBAL	Uncharacterized protein (Fragment) OS=Vibrio alginolyticus 12G01 GN=V12G01_08700 PE=4 SV=1	168	18149		18	6	32.1	3	5	4	5	4	1	4	3.33333	5.505e-07	1.009e-06	1.546e-06	5.683e-07	3.397e-07	1.833e-07	1.66667	0.8	0.25	0.905556	0.714208	0.0791589
tr|Q1VAG3|Q1VAG3_VIBAL	Uncharacterized protein OS=Vibrio alginolyticus 12G01 GN=V12G01_12765 PE=4 SV=1	396	44298.4		18	3	9.8	2	2	0	10	2	2	1.33333	4.66667	2.896e-07	3.594e-07	0	3.5e-07	1.255e-07	2.062e-07	5	1		3	2.82843	0.772093
tr|Q1V385|Q1V385_VIBAL	30S ribosomal protein S3 (Fragment) OS=Vibrio alginolyticus 12G01 GN=rpsC PE=3 SV=1	208	22917.6		17	9	30.3	3	10	3	0	0	3	5.33333	1	7.44e-07	3.487e-06	7.201e-07	0	0	2.968e-07	0	0	1	0.333333	0.57735	0.0071028
tr|Q1V5D0|Q1V5D0_VIBAL	Transcription termination factor Rho OS=Vibrio alginolyticus 12G01 GN=rho PE=3 SV=1	419	46896.6		17	8	18.1	1	15	1	0	0	0	5.66667	0	3.841e-08	2.667e-06	2.002e-08	0	0	0	0	0	0	0	0	0.00631776
tr|Q1VB01|Q1VB01_VIBAL	Transaldolase OS=Vibrio alginolyticus 12G01 GN=tal PE=3 SV=1	316	34914.9		17	10	41.5	1	0	0	5	0	11	0.333333	5.33333	6.797e-08	0	0	1.348e-07	0	4.423e-07	5			5		0.0592336
tr|Q1V7J7|Q1V7J7_VIBAL	Uncharacterized protein OS=Vibrio alginolyticus 12G01 GN=V12G01_11653 PE=4 SV=1	700	78592.1		16	7	10.6	4	1	3	1	5	2	2.66667	2.66667	1.36e-07	3.651e-09	1.612e-07	1.102e-08	1.366e-07	2.744e-08	0.25	5	0.666667	1.97222	2.6304	0.386953
tr|Q1V8J4|Q1V8J4_VIBAL	Uncharacterized protein OS=Vibrio alginolyticus 12G01 GN=V12G01_08305 PE=4 SV=1	204	22579.1		16	3	20.1	4	3	2	1	4	2	3	2.33333	6.185e-07	8.139e-07	2.019e-06	6.307e-08	3.84e-07	3.151e-07	0.25	1.33333	1	0.861111	0.554861	0.0385981
tr|Q1V8R9|Q1V8R9_VIBAL	Lactonizing lipase OS=Vibrio alginolyticus 12G01 GN=V12G01_19976 PE=4 SV=1	301	31821.1		16	4	22.9	1	6	1	5	0	5	2.66667	3.33333	9.533e-08	5.726e-07	8.948e-08	1.921e-07	0	2.648e-07	5	0	5	3.33333	2.88675	0.340654
tr|Q1V8Y7|Q1V8Y7_VIBAL	Flagellar biosynthesis protein FlgJ OS=Vibrio alginolyticus 12G01 GN=V12G01_15470 PE=4 SV=1	307	34511.8		16	7	22.8	4	0	1	4	6	2	1.66667	4	4.403e-07	0	1.102e-07	7.966e-08	7.662e-08	3.253e-08	1		2	1.5	0.707107	0.164804
tr|Q1VBR8|Q1VBR8_VIBAL	Cytoplasmic alpha-amylase OS=Vibrio alginolyticus 12G01 GN=V12G01_07688 PE=4 SV=1	507	58671.2		16	6	12	3	3	1	5	2	4	2.33333	3.66667	1.683e-07	1.962e-07	1.076e-07	1.444e-07	9.692e-08	1.378e-07	1.66667	0.666667	4	2.11111	1.71053	0.57929
tr|Q1VF42|Q1VF42_VIBAL	Peptidyl-prolyl cis-trans isomerase OS=Vibrio alginolyticus 12G01 GN=V12G01_22213 PE=3 SV=1	181	19916.1		16	4	20.4	3	4	5	3	1	2	4	2	5.415e-07	3.035e-07	1.018e-06	1.788e-07	1.357e-07	1.298e-07	1	0.25	0.4	0.55	0.396863	0.0572897
tr|Q1V854|Q1V854_VIBAL	Thiol:disulfide interchange protein OS=Vibrio alginolyticus 12G01 GN=V12G01_10491 PE=3 SV=1	200	22814.7		15	4	17	1	3	0	4	2	6	1.33333	4	5.741e-08	2.757e-07	0	2.078e-07	6.86e-08	4.642e-07	4	0.666667		2.33333	2.35702	0.218766
tr|Q1V353|Q1V353_VIBAL	Phosphoglycerate kinase (Fragment) OS=Vibrio alginolyticus 12G01 GN=V12G01_13944 PE=3 SV=1	319	33679		14	5	15	4	4	0	2	2	2	2.66667	2	1.571e-07	1.227e-07	0	4.543e-08	1.95e-08	1.743e-08	0.5	0.5		0.5	0	0.174374
tr|Q1V4M8|Q1V4M8_VIBAL	Succinyl-CoA ligase [ADP-forming] subunit alpha OS=Vibrio alginolyticus 12G01 GN=V12G01_15807 PE=3 SV=1	290	30064.4		14	7	24.8	5	5	0	4	1	1	3.33333	2	3.938e-07	4.76e-07	0	1.874e-07	3.279e-08	4.66e-08	0.8	0.2		0.5	0.424264	0.117252
tr|Q1V424|Q1V424_VIBAL	Putative RTX toxin (Fragment) OS=Vibrio alginolyticus 12G01 GN=V12G01_17922 PE=4 SV=1	3397	358340		14	7	3.5	2	3	0	4	4	2	1.66667	3.33333	6.343e-09	1.028e-08	0	8.395e-09	7.508e-09	2.602e-09	2	1.33333		1.66667	0.471405	0.809888
tr|Q1V348|Q1V348_VIBAL	Isocitrate dehydrogenase OS=Vibrio alginolyticus 12G01 GN=V12G01_20748 PE=4 SV=1	741	80937.3		13	10	18.6	3	5	0	4	1	1	2.66667	2	4.937e-08	7.41e-08	0	2.285e-08	8.696e-09	3.424e-09	1.33333	0.2		0.766667	0.801388	0.212224
tr|Q1V3W9|Q1V3W9_VIBAL	DNA-directed RNA polymerase subunit beta' OS=Vibrio alginolyticus 12G01 GN=rpoC PE=3 SV=1	1400	155094		12	9	7.2	3	6	1	1	0	1	3.33333	0.666667	3.219e-08	8.101e-08	7.476e-09	3.796e-09	0	1.278e-09	0.333333	0	1	0.444444	0.509175	0.0917009
tr|Q1VA40|Q1VA40_VIBAL	Uncharacterized protein OS=Vibrio alginolyticus 12G01 GN=V12G01_20953 PE=4 SV=1	196	21806.9		12	4	27.6	3	5	2	2	2	1	3.33333	1.66667	5.213e-07	3.432e-07	2.151e-07	8.742e-08	1.449e-07	7.041e-08	0.666667	0.4	0.5	0.522222	0.134715	0.0958692
tr|Q1V4A4|Q1V4A4_VIBAL	Uncharacterized protein OS=Vibrio alginolyticus 12G01 GN=V12G01_00754 PE=4 SV=1	196	21828.4		12	2	11.7	3	2	3	2	2	1	2.66667	1.66667	4.082e-07	3.226e-07	1.711e-06	2.708e-07	5.523e-08	2.165e-08	0.666667	1	0.333333	0.666667	0.333333	0.0275888
tr|Q1V6R8|Q1V6R8_VIBAL	Glycerol dehydrogenase OS=Vibrio alginolyticus 12G01 GN=gldA PE=3 SV=1	360	38495.7		11	8	24.7	2	2	0	7	1	3	1.33333	3.66667	4.29e-07	1.605e-07	0	2.187e-07	5.349e-08	1.502e-07	3.5	0.5		2	2.12132	0.476486
tr|Q1V7U5|Q1V7U5_VIBAL	Putative lipoprotein OS=Vibrio alginolyticus 12G01 GN=V12G01_19616 PE=3 SV=1	219	23357.9		11	5	24.7	2	2	1	2	3	3	1.66667	2.66667	2.093e-07	1.188e-07	3.729e-08	5.51e-08	1.07e-07	8.735e-08	1	1.5	3	1.83333	1.04083	0.472486
tr|Q1VEA5|Q1VEA5_VIBAL	Putrescine-binding periplasmic protein OS=Vibrio alginolyticus 12G01 GN=V12G01_18262 PE=3 SV=1	345	39065.1		11	7	19.7	3	1	0	4	2	3	1.33333	3	9.594e-08	8.58e-08	0	1.061e-07	4.921e-09	3.978e-08	1.33333	2		1.66667	0.471405	0.632262
tr|Q1VGD0|Q1VGD0_VIBAL	Putative amino acid ABC transporter, periplasmic amino acid-binding portion OS=Vibrio alginolyticus 12G01 GN=V12G01_04076 PE=4 SV=1	251	28963.7		10	5	24.3	1	2	0	4	2	3	1	3	6.181e-08	1.832e-07	0	1.711e-07	4.595e-08	7.216e-08	4	1		2.5	2.12132	0.684355
tr|Q1V690|Q1V690_VIBAL	Acetylornithine aminotransferase OS=Vibrio alginolyticus 12G01 GN=argD PE=1 SV=1	403	43463		10	7	21.3	1	4	0	3	1	1	1.66667	1.66667	4.966e-08	1.893e-07	0	6.591e-08	1.566e-08	1.377e-08	3	0.25		1.625	1.94454	0.250748
tr|Q1V437|Q1V437_VIBAL	Dihydrolipoyl dehydrogenase OS=Vibrio alginolyticus 12G01 GN=V12G01_21533 PE=3 SV=1	475	51090.7		10	8	21.1	1	2	1	2	3	1	1.33333	2	6.87e-09	1.203e-07	1.077e-08	7.335e-08	6.973e-08	4.787e-09	2	1.5	1	1.5	0.5	0.768673
tr|Q1V856|Q1V856_VIBAL	Putative periplasmic protein OS=Vibrio alginolyticus 12G01 GN=V12G01_10481 PE=4 SV=1	318	35789.6		10	5	15.7	3	2	1	0	2	2	2	1.33333	3.697e-07	1.74e-07	1.906e-08	0	1.13e-07	9.756e-08	0	1	2	1	1	0.183252
tr|Q1V7M0|Q1V7M0_VIBAL	Uncharacterized protein OS=Vibrio alginolyticus 12G01 GN=V12G01_11538 PE=4 SV=1	165	17676.7		10	3	18.2	3	2	4	1	2	0	3	1	6.391e-07	1.366e-07	1.358e-06	3.998e-08	6.993e-08	0	0.333333	1	0	0.444444	0.509175	0.0147477
tr|Q1V527|Q1V527_VIBAL	Polyribonucleotide nucleotidyltransferase OS=Vibrio alginolyticus 12G01 GN=pnp PE=3 SV=1	711	77042.8		9	5	7.9	1	4	0	4	2	0	1.66667	2	4.808e-08	9.424e-08	0	3.204e-08	1.223e-08	0	4	0.5		2.25	2.47487	0.228449
tr|Q1V7I2|Q1V7I2_VIBAL	ATP-dependent protease ATPase subunit HslU OS=Vibrio alginolyticus 12G01 GN=hslU PE=3 SV=1	443	49902.9		9	6	12.4	1	8	0	0	0	0	3	0	1.563e-08	3.92e-07	0	0	0	0	0	0		0	0	0.0366355
tr|Q1V908|Q1V908_VIBAL	Putative chitoporin OS=Vibrio alginolyticus 12G01 GN=V12G01_15365 PE=4 SV=1	373	41107.5		9	4	15.8	4	0	0	1	3	1	1.33333	1.66667	1.895e-07	0	0	2.349e-08	6.32e-08	1.385e-08	0.25			0.25		0.360729
tr|Q1VBE6|Q1VBE6_VIBAL	Ribose ABC transporter, periplasmic D-ribose-binding protein OS=Vibrio alginolyticus 12G01 GN=V12G01_01005 PE=4 SV=1	292	30727		9	2	10.6	1	1	0	2	2	3	0.666667	2.33333	8.174e-08	5.876e-08	0	1.316e-07	4.017e-08	1.267e-07	2	2		2	0	0.304729
tr|Q1VCM6|Q1VCM6_VIBAL	CPS-53 (KpLE1) prophage OS=Vibrio alginolyticus 12G01 GN=V12G01_16702 PE=4 SV=1	272	31233.2		9	6	26.5	3	2	0	3	1	0	1.66667	1.33333	1.535e-07	1.089e-07	0	9.509e-08	3.032e-08	0	1	0.5		0.75	0.353553	0.302374
tr|Q1VEZ6|Q1VEZ6_VIBAL	30S ribosomal protein S2 OS=Vibrio alginolyticus 12G01 GN=rpsB PE=3 SV=1	242	26752.9		9	5	24	0	6	0	3	0	0	2	1	0	4.981e-07	0	1.05e-07	0	0		0		0		0.102636
tr|Q1V376|Q1V376_VIBAL	50S ribosomal protein L6 OS=Vibrio alginolyticus 12G01 GN=rplF PE=3 SV=1	177	18771.1		9	5	35	1	5	1	1	1	1	2.33333	1	1.872e-07	4.14e-07	1.733e-07	3.749e-08	3.225e-08	2.566e-08	1	0.2	1	0.733333	0.46188	0.0513832
tr|Q1V3X0|Q1V3X0_VIBAL	DNA-directed RNA polymerase beta subunit (Fragment) OS=Vibrio alginolyticus 12G01 GN=V12G01_00020 PE=3 SV=1	1118	124080		8	8	7.9	2	5	0	0	1	0	2.33333	0.333333	1.929e-08	8.623e-08	0	0	4.813e-09	0	0	0.2		0.1	0.141421	0.107738
tr|Q1V4A7|Q1V4A7_VIBAL	Uncharacterized protein OS=Vibrio alginolyticus 12G01 GN=V12G01_00739 PE=4 SV=1	133	14757.3		8	2	21.1	4	1	0	2	1	1	1.66667	1.33333	3.23e-07	1.335e-07	0	5.134e-08	5.477e-08	4.702e-08	0.5	1		0.75	0.353553	0.170673
tr|Q1V6B2|Q1V6B2_VIBAL	Ribonuclease E OS=Vibrio alginolyticus 12G01 GN=rne PE=3 SV=1	1021	114735		8	4	3.8	0	7	1	0	0	0	2.66667	0	0	2.276e-07	1.161e-08	0	0	0		0	0	0	0	0.0511589
tr|Q1V4P2|Q1V4P2_VIBAL	Putative periplasmic protein CpxP OS=Vibrio alginolyticus 12G01 GN=V12G01_15265 PE=4 SV=1	87	10389.2		8	3	47.1	1	1	0	4	2	1	0.666667	2.33333	1.014e-06	6.661e-07	0	1.198e-06	8.923e-07	8.905e-07	4	2		3	1.41421	0.214523
tr|Q1V9F3|Q1V9F3_VIBAL	Uncharacterized protein OS=Vibrio alginolyticus 12G01 GN=V12G01_14404 PE=4 SV=1	1306	142995		8	4	3.2	1	1	0	3	3	1	0.666667	2.33333	6.396e-09	8.823e-09	0	1.49e-08	2.337e-08	6.592e-09	3	3		3	0	0.359364
tr|Q1V4N6|Q1V4N6_VIBAL	Citrate synthase OS=Vibrio alginolyticus 12G01 GN=gltA PE=3 SV=1	429	48314.9		8	2	5.1	2	2	0	3	0	1	1.33333	1.33333	3.845e-08	6.395e-08	0	4.809e-08	0	1.395e-08	1.5	0		0.75	1.06066	0.480262
tr|Q1V3A4|Q1V3A4_VIBAL	UDP-sugar hydrolase OS=Vibrio alginolyticus 12G01 GN=ushA PE=3 SV=1	560	62329		8	5	8.8	2	0	2	1	3	1	1.33333	1.66667	6.866e-08	0	1.324e-07	9.774e-09	4.891e-08	9.067e-09	0.5		0.5	0.5	0	0.216411
tr|Q1V401|Q1V401_VIBAL	Uncharacterized protein OS=Vibrio alginolyticus 12G01 GN=V12G01_16287 PE=4 SV=1	236	25287.4		8	2	10.6	2	2	0	2	2	2	1.33333	2	3.872e-07	2.804e-07	0	1.698e-07	1.644e-07	1.541e-07	1	1		1	0	0.486336
tr|Q1V3X1|Q1V3X1_VIBAL	Membrane-bound lytic murein transglycosylase C OS=Vibrio alginolyticus 12G01 GN=V12G01_14089 PE=4 SV=1	379	43791.6		7	4	12.4	1	1	0	2	3	1	0.666667	2	2.566e-08	4.426e-08	0	3.53e-08	6.524e-08	2.736e-08	2	3		2.5	0.707107	0.44714
tr|Q1V7V2|Q1V7V2_VIBAL	Histidine ammonia-lyase OS=Vibrio alginolyticus 12G01 GN=hutH PE=1 SV=1	514	55406.5		7	3	7.6	0	4	0	2	0	1	1.33333	1	0	5.331e-08	0	1.049e-08	0	7.556e-09		0		0		0.310935
tr|Q1V8Y1|Q1V8Y1_VIBAL	Glucose-specific PTS system enzyme IIA component OS=Vibrio alginolyticus 12G01 GN=V12G01_15500 PE=4 SV=1	169	17979.4		7	4	33.1	2	2	0	2	1	0	1.33333	1	3.599e-07	3.13e-07	0	1.35e-07	5.369e-08	0	1	0.5		0.75	0.353553	0.119234
tr|Q1VBY1|Q1VBY1_VIBAL	Putative extracellular serine protease OS=Vibrio alginolyticus 12G01 GN=V12G01_07373 PE=3 SV=1	592	63173.8		7	4	7.3	2	1	0	2	0	2	1	1.33333	1.609e-07	5.643e-08	0	4.401e-08	0	5.869e-08	1	0		0.5	0.707107	0.312935
tr|Q1V7J3|Q1V7J3_VIBAL	Triosephosphate isomerase OS=Vibrio alginolyticus 12G01 GN=tpiA PE=3 SV=1	256	27029.8		7	2	6.2	1	2	1	1	1	1	1.33333	1	4.632e-08	3.674e-08	3.566e-08	1.84e-08	1.031e-08	1.104e-08	1	0.5	1	0.833333	0.288675	0.25486
tr|Q1V450|Q1V450_VIBAL	ATP-dependent Clp protease ATP-binding subunit ClpX OS=Vibrio alginolyticus 12G01 GN=clpX PE=3 SV=1	426	46746.2		6	5	12.9	0	6	0	0	0	0	2	0	0	5.635e-07	0	0	0	0		0		0		0.0270841
tr|Q1V694|Q1V694_VIBAL	Cyclic AMP receptor protein OS=Vibrio alginolyticus 12G01 GN=V12G01_14955 PE=4 SV=1	210	23704.4		6	3	14.8	1	3	0	2	0	0	1.33333	0.666667	3.645e-08	2.524e-07	0	7.775e-08	0	0	2	0		1	1.41421	0.164262
tr|Q1V8U6|Q1V8U6_VIBAL	Adenylate kinase OS=Vibrio alginolyticus 12G01 GN=adk PE=3 SV=1	214	23349.1		6	2	11.2	1	2	0	1	0	2	1	1	7.723e-08	1.336e-07	0	1.681e-08	0	5.669e-08	1	0		0.5	0.707107	0.226037
tr|Q1V911|Q1V911_VIBAL	Uncharacterized protein OS=Vibrio alginolyticus 12G01 GN=V12G01_15350 PE=4 SV=1	230	25191.9		6	3	17	3	1	0	2	1	0	1.33333	1	2.973e-07	1.305e-07	0	9.669e-08	1.429e-07	0	0.666667	1		0.833333	0.235702	0.339234
tr|Q1VBD5|Q1VBD5_VIBAL	Uncharacterized protein OS=Vibrio alginolyticus 12G01 GN=V12G01_01060 PE=4 SV=1	172	19030.6		6	4	29.1	1	2	0	1	2	0	1	1	1.017e-07	1.624e-07	0	2.638e-08	7.841e-08	0	1	1		1	0	0.245252
tr|Q1V692|Q1V692_VIBAL	N-succinylglutamate 5-semialdehyde dehydrogenase OS=Vibrio alginolyticus 12G01 GN=astD PE=3 SV=1	485	52008.5		6	5	10.5	3	2	1	0	0	1	2	0.333333	1.248e-07	7.689e-08	2.798e-08	0	0	1.646e-08	0	0	1	0.333333	0.57735	0.0776636
tr|Q1VEY8|Q1VEY8_VIBAL	Outer membrane protein assembly factor BamA OS=Vibrio alginolyticus 12G01 GN=bamA PE=3 SV=1	804	90220.6		6	3	3.5	2	3	0	0	1	0	1.66667	0.333333	4.47e-08	1.921e-07	0	0	9.613e-09	0	0	0.333333		0.166667	0.235702	0.0634953
tr|Q1VAD1|Q1VAD1_VIBAL	Inosine-5'-monophosphate dehydrogenase OS=Vibrio alginolyticus 12G01 GN=guaB PE=3 SV=1	488	51751.7		6	2	5.1	1	1	1	1	1	1	1	1	6.766e-08	6.039e-08	7.733e-08	2.583e-08	1.949e-08	1.617e-08	1	1	1	1	0	0.195439
tr|Q1V439|Q1V439_VIBAL	Pyruvate dehydrogenase E1 component OS=Vibrio alginolyticus 12G01 GN=V12G01_21523 PE=3 SV=1	887	99798.9		5	6	6.1	0	0	0	4	1	0	0	1.66667	0	0	0	2.046e-08	5.631e-09	0						0.229869
tr|Q1V4N1|Q1V4N1_VIBAL	2-oxoglutarate dehydrogenase, E1 component OS=Vibrio alginolyticus 12G01 GN=V12G01_15792 PE=4 SV=1	941	106371		5	3	4.6	0	5	0	0	0	0	1.66667	0	0	9.782e-08	0	0	0	0		0		0		0.0940187
tr|Q1V4N3|Q1V4N3_VIBAL	Succinate dehydrogenase catalytic subunit OS=Vibrio alginolyticus 12G01 GN=sdhA PE=4 SV=1	588	64346.5		5	4	8	0	5	0	0	0	0	1.66667	0	0	4.376e-07	0	0	0	0		0		0		0.0348598
tr|Q1VAR7|Q1VAR7_VIBAL	BipA protein OS=Vibrio alginolyticus 12G01 GN=V12G01_11068 PE=4 SV=1	609	67205.4		5	4	8.7	0	5	0	0	0	0	1.66667	0	0	1.045e-07	0	0	0	0		0		0		0.0869159
tr|Q1VA34|Q1VA34_VIBAL	Uridine phosphorylase OS=Vibrio alginolyticus 12G01 GN=V12G01_20983 PE=3 SV=1	252	27006.6		5	3	13.1	1	0	1	3	1	0	0.666667	1.33333	1.745e-07	0	1.78e-07	8.541e-08	6.784e-08	0	3		0	1.5	2.12132	0.252075
tr|Q1VG48|Q1VG48_VIBAL	Ferric vibrioferrin receptor OS=Vibrio alginolyticus 12G01 GN=V12G01_04486 PE=3 SV=1	712	79095.1		5	3	4.4	1	0	1	0	2	1	0.666667	1	3.444e-08	0	4.394e-08	0	3.657e-08	1.088e-08	0		1	0.5	0.707107	0.496262
tr|Q1V340|Q1V340_VIBAL	Superoxide dismutase (Fragment) OS=Vibrio alginolyticus 12G01 GN=V12G01_23530 PE=3 SV=1	164	18233.9		5	3	17.1	0	1	0	2	1	1	0.333333	1.33333	0	1.339e-07	0	1.011e-07	2.762e-08	4.026e-08		1		1		0.660617
tr|Q1V301|Q1V301_VIBAL	Ribose-5-phosphate isomerase A OS=Vibrio alginolyticus 12G01 GN=rpiA PE=3 SV=1	218	23170.9		4	3	15.6	0	1	0	1	0	2	0.333333	1	0	6.36e-08	0	3.012e-08	0	9.111e-08		0		0		0.43271
tr|Q1V3B6|Q1V3B6_VIBAL	Uncharacterized protein OS=Vibrio alginolyticus 12G01 GN=V12G01_15897 PE=4 SV=1	101	11057.8		4	2	22.8	2	0	0	1	1	0	0.666667	0.666667	5.257e-07	0	0	4.946e-08	1.776e-07	0	0.5			0.5		0.221121
tr|Q1V7V3|Q1V7V3_VIBAL	Urocanate hydratase OS=Vibrio alginolyticus 12G01 GN=hutU PE=3 SV=1	586	64561.2		4	4	7	1	1	0	3	0	0	0.666667	1	4.332e-08	1.543e-08	0	5.81e-08	0	0	3	0		1.5	2.12132	0.822243
tr|Q1V4G8|Q1V4G8_VIBAL	30S ribosomal protein S9 OS=Vibrio alginolyticus 12G01 GN=rpsI PE=3 SV=1	130	14651.9		4	2	16.9	0	4	0	0	0	0	1.33333	0	0	2.014e-06	0	0	0	0		0		0		0.00893458
tr|Q1VAE6|Q1VAE6_VIBAL	Putative outer membrane protein A OS=Vibrio alginolyticus 12G01 GN=V12G01_12850 PE=4 SV=1	187	20344.6		4	2	7.5	1	1	1	0	0	1	1	0.333333	1.637e-07	1.054e-07	6.21e-07	0	0	4.505e-08	0	0	1	0.333333	0.57735	0.0307664
tr|Q1V672|Q1V672_VIBAL	Adenylosuccinate synthetase OS=Vibrio alginolyticus 12G01 GN=purA PE=3 SV=1	438	47831.5		3	3	8.2	0	2	0	1	0	0	0.666667	0.333333	0	3.044e-08	0	6.832e-09	0	0		0		0		0.30514
tr|Q1V6T9|Q1V6T9_VIBAL	LPS-assembly protein LptD OS=Vibrio alginolyticus 12G01 GN=lptD PE=3 SV=1	781	89457.1		3	5	7.2	0	0	2	0	1	0	0.666667	0.333333	0	0	4.374e-08	0	1.953e-08	0			0	0		0.426224
tr|Q1V9T1|Q1V9T1_VIBAL	Serine hydroxymethyltransferase OS=Vibrio alginolyticus 12G01 GN=glyA PE=1 SV=1	431	46601.8		3	2	5.1	0	2	0	1	0	0	0.666667	0.333333	0	6.399e-08	0	2.624e-08	0	0		0		0		0.362355
tr|Q1VAG5|Q1VAG5_VIBAL	Protein GrpE OS=Vibrio alginolyticus 12G01 GN=grpE PE=3 SV=1	219	24654.4		3	2	11	0	1	0	2	0	1	0.333333	1	0	5.101e-08	0	5.341e-08	0	1.306e-08		0		0		0.675458
tr|Q1V4N0|Q1V4N0_VIBAL	Dihydrolipoyllysine-residue succinyltransferase component of 2-oxoglutarate dehydrogenase complex OS=Vibrio alginolyticus 12G01 GN=V12G01_15797 PE=3 SV=1	402	43818.9		3	3	8.5	0	1	0	1	1	0	0.333333	0.666667	0	1.689e-08	0	2.002e-08	2.248e-08	0		1		1		0.425869
tr|Q1V9V1|Q1V9V1_VIBAL	Iron-containing alcohol dehydrogenase OS=Vibrio alginolyticus 12G01 GN=V12G01_08790 PE=4 SV=1	382	42048.4		3	2	5.5	0	1	0	2	0	0	0.333333	0.666667	0	3.393e-08	0	2.445e-08	0	0		0		0		0.62243
tr|Q1V6I5|Q1V6I5_VIBAL	50S ribosomal protein L9 OS=Vibrio alginolyticus 12G01 GN=rplI PE=3 SV=1	150	15735.3		3	3	18	0	1	0	2	0	0	0.333333	0.666667	0	4.626e-08	0	6.206e-08	0	0		0		0		0.651757
tr|Q1V8J5|Q1V8J5_VIBAL	Uncharacterized protein OS=Vibrio alginolyticus 12G01 GN=V12G01_08300 PE=4 SV=1	227	25654.6		3	3	11.9	1	0	0	1	1	0	0.333333	0.666667	1.04e-08	0	0	2.715e-09	5.318e-09	0	1			1		0.64086
tr|Q1V693|Q1V693_VIBAL	Uncharacterized protein OS=Vibrio alginolyticus 12G01 GN=V12G01_14960 PE=4 SV=1	263	29438.7		2	3	14.4	1	0	0	1	0	0	0.333333	0.333333	8.065e-08	0	0	1.356e-08	0	0	1			1		0.189514
tr|Q1VDQ5|Q1VDQ5_VIBAL	Collagenase OS=Vibrio alginolyticus 12G01 GN=V12G01_19262 PE=4 SV=1	814	90207.1		2	3	3.9	1	0	0	1	1	1	0.333333	1	1.422e-08	0	0	8.44e-09	2.675e-09	4.553e-09	1			1		0.752243
tr|Q1V531|Q1V531_VIBAL	Translation initiation factor IF-2 OS=Vibrio alginolyticus 12G01 GN=fliN PE=3 SV=1	903	99036.2		2	5	6.8	0	2	0	0	0	1	0.666667	0.333333	0	3.435e-08	0	0	0	1.947e-09		0		0		0.194916
tr|Q1VCS7|Q1VCS7_VIBAL	Uncharacterized protein OS=Vibrio alginolyticus 12G01 GN=V12G01_03135 PE=4 SV=1	144	15624.2		2	2	18.1	1	0	0	1	0	0	0.333333	0.333333	5.204e-08	0	0	3.214e-08	0	0	1			1		0.534206
tr|Q1V8Z4|Q1V8Z4_VIBAL	Flagellar basal-body rod protein C OS=Vibrio alginolyticus 12G01 GN=flgC PE=4 SV=1	137	14853.2		2	2	23.4	0	0	1	1	0	0	0.333333	0.333333	0	0	9.261e-08	3.88e-08	0	0			0	0		0.339346
tr|Q1V9F4|Q1V9F4_VIBAL	Rod shape-determining protein MreB OS=Vibrio alginolyticus 12G01 GN=V12G01_14399 PE=4 SV=1	347	36927		1	2	6.9	0	1	0	0	0	0	0.333333	0	0	3.811e-08	0	0	0	0		0		0		0.173626
tr|Q1VD14|Q1VD14_VIBAL	Putative outer membrane protein OmpV OS=Vibrio alginolyticus 12G01 GN=V12G01_02700 PE=4 SV=1	289	31950.6		1	3	11.8	0	0	0	1	0	0	0	0.333333	0	0	0	1.653e-08	0	0						0.301327
tr|Q1VDA9|Q1VDA9_VIBAL	D-alanyl-D-alanine carboxypeptidase OS=Vibrio alginolyticus 12G01 GN=V12G01_02225 PE=3 SV=1	390	42712.7		1	2	7.2	0	0	0	1	0	0	0	0.333333	0	0	0	8.709e-09	0	0						0.445832
tr|Q1V323|Q1V323_VIBAL	50S ribosomal protein L4 OS=Vibrio alginolyticus 12G01 GN=rplD PE=3 SV=1	200	21928.6		1	2	11	0	0	0	1	0	0	0	0.333333	0	0	0	2.544e-08	0	0						0.22572
tr|Q1V6J6|Q1V6J6_VIBAL	Uncharacterized protein OS=Vibrio alginolyticus 12G01 GN=V12G01_14640 PE=4 SV=1	219	24686.2		1	2	12.8	0	0	0	0	1	0	0	0.333333	0	0	0	0	6.814e-08	0						0.119009
tr|Q1V4R6|Q1V4R6_VIBAL	2,3-bisphosphoglycerate-independent phosphoglycerate mutase OS=Vibrio alginolyticus 12G01 GN=gpmI PE=3 SV=1	510	55317.6		1	3	5.9	0	1	0	0	0	0	0.333333	0	0	2.063e-08	0	0	0	0		0		0		0.253439
tr|Q1V4G2|Q1V4G2_VIBAL	Putative hemolysin OS=Vibrio alginolyticus 12G01 GN=V12G01_00235 PE=4 SV=1	222	24099.5		1	2	9.5	0	1	0	0	0	0	0.333333	0	0	3.553e-08	0	0	0	0		0		0		0.181551
tr|Q1VA45|Q1VA45_VIBAL	Uncharacterized protein OS=Vibrio alginolyticus 12G01 GN=V12G01_20928 PE=4 SV=1	242	27628.8		1	2	9.9	0	0	0	0	1	0	0	0.333333	0	0	0	0	1.239e-08	0						0.358897
tr|Q1VED6|Q1VED6_VIBAL	Aspartate-semialdehyde dehydrogenase OS=Vibrio alginolyticus 12G01 GN=asd PE=3 SV=1	371	40288.5		1	2	7.3	0	0	0	1	0	0	0	0.333333	0	0	0	1.059e-08	0	0						0.395963
tr|Q1VFJ6|Q1VFJ6_VIBAL	Purine nucleoside phosphorylase DeoD-type OS=Vibrio alginolyticus 12G01 GN=deoD PE=3 SV=1	236	25694		1	2	8.1	0	0	0	1	0	0	0	0.333333	0	0	0	1.069e-08	0	0						0.394187

## Sheet: plgem results
	Va_pos_vs_Va_neg_STN	Va_pos_vs_Va_neg_p-value
tr|Q1VET4|Q1VET4_VIBAL	-2.4569	0.00252336
tr|Q1VET5|Q1VET5_VIBAL	-1.70158	0.00607477
tr|Q1V8Y3|Q1V8Y3_VIBAL	-1.68409	0.00626168
tr|Q1V8Y4|Q1V8Y4_VIBAL	-1.84566	0.00452336
tr|Q1V681|Q1V681_VIBAL	-1.08754	0.0332336
tr|Q1VBT9|Q1VBT9_VIBAL	9.70434	0
tr|Q1V395|Q1V395_VIBAL	-1.40507	0.0125981
tr|Q1VDP2|Q1VDP2_VIBAL	-1.07041	0.0358318
tr|Q1V8Z2|Q1V8Z2_VIBAL	-1.2147	0.0215701
tr|Q1VC21|Q1VC21_VIBAL	-0.731261	0.089028
tr|Q1VFX1|Q1VFX1_VIBAL	-0.479604	0.194355
tr|Q1VA66|Q1VA66_VIBAL	-0.765593	0.0794206
tr|Q1V8Y6|Q1V8Y6_VIBAL	-0.753295	0.0808224
tr|Q1VFX5|Q1VFX5_VIBAL	-0.891247	0.0553458
tr|Q1V5D5|Q1V5D5_VIBAL	-1.01246	0.0408224
tr|Q1VET2|Q1VET2_VIBAL	-0.769911	0.0786355
tr|Q1V9W3|Q1V9W3_VIBAL	-0.459608	0.204131
tr|Q1V362|Q1V362_VIBAL	-0.537901	0.163963
tr|Q1V3V1|Q1V3V1_VIBAL	-0.690678	0.102636
tr|Q1V7B6|Q1V7B6_VIBAL	-0.490883	0.189047
tr|Q1V7E1|Q1V7E1_VIBAL	-1.30577	0.0180561
tr|Q1V9V4|Q1V9V4_VIBAL	-0.454949	0.206318
tr|Q1V8Z9|Q1V8Z9_VIBAL	-2.57747	0.00228037
tr|Q1V8Y5|Q1V8Y5_VIBAL	-0.78368	0.0753832
tr|Q1VET6|Q1VET6_VIBAL	-0.52144	0.171458
tr|Q1VCT7|Q1VCT7_VIBAL	-0.816794	0.0689159
tr|Q1V7X8|Q1V7X8_VIBAL	0.491423	0.194486
tr|Q1VAZ6|Q1VAZ6_VIBAL	-1.27463	0.019028
tr|Q1VBT8|Q1VBT8_VIBAL	2.28893	0.00269159
tr|Q1VC60|Q1VC60_VIBAL	-6.08978	0.00035514
tr|Q1VEN7|Q1VEN7_VIBAL	-1.01217	0.0408224
tr|Q1V8Z3|Q1V8Z3_VIBAL	-0.328503	0.306374
tr|Q1V9N6|Q1V9N6_VIBAL	-0.647126	0.115738
tr|Q1VFY5|Q1VFY5_VIBAL	2.52656	0.00257944
tr|Q1V7S2|Q1V7S2_VIBAL	-1.87351	0.00442991
tr|Q1V592|Q1V592_VIBAL	-1.28021	0.0187477
tr|Q1V8C6|Q1V8C6_VIBAL	-0.86563	0.0599439
tr|Q1VDA0|Q1VDA0_VIBAL	-0.79865	0.0710093
tr|Q1VER9|Q1VER9_VIBAL	-0.397466	0.249327
tr|Q1V3C1|Q1V3C1_VIBAL	-0.635613	0.120748
tr|Q1V3I9|Q1V3I9_VIBAL	-0.953574	0.0458131
tr|Q1V8H7|Q1V8H7_VIBAL	-0.803571	0.0700748
tr|Q1VG11|Q1VG11_VIBAL	-0.293215	0.343252
tr|Q1VA77|Q1VA77_VIBAL	-1.29521	0.018243
tr|Q1V718|Q1V718_VIBAL	-0.543894	0.161009
tr|Q1VEA0|Q1VEA0_VIBAL	1.46207	0.011757
tr|Q1V816|Q1V816_VIBAL	-0.163555	0.516766
tr|Q1VG16|Q1VG16_VIBAL	-0.545448	0.160336
tr|Q1V3H6|Q1V3H6_VIBAL	-0.444108	0.212449
tr|Q1VFR9|Q1VFR9_VIBAL	-0.734313	0.0872336
tr|Q1V6F0|Q1V6F0_VIBAL	-1.50266	0.0100935
tr|Q1VF49|Q1VF49_VIBAL	-0.428529	0.225252
tr|Q1V607|Q1V607_VIBAL	-0.605574	0.131645
tr|Q1VFE7|Q1VFE7_VIBAL	-0.492288	0.188505
tr|Q1V7D7|Q1V7D7_VIBAL	-0.130602	0.566112
tr|Q1VAY7|Q1VAY7_VIBAL	-0.47067	0.198168
tr|Q1V917|Q1V917_VIBAL	0.223934	0.458131
tr|Q1VCT6|Q1VCT6_VIBAL	-0.2593	0.385084
tr|Q1V8Y2|Q1V8Y2_VIBAL	-0.438983	0.21529
tr|Q1VCI2|Q1VCI2_VIBAL	2.02693	0.00413084
tr|Q1V8Z1|Q1V8Z1_VIBAL	-0.540749	0.162935
tr|Q1VAR0|Q1VAR0_VIBAL	-0.711409	0.0958131
tr|Q1VE42|Q1VE42_VIBAL	-1.3168	0.0170093
tr|Q1V3D3|Q1V3D3_VIBAL	-0.703029	0.0996636
tr|Q1VET3|Q1VET3_VIBAL	-0.789247	0.074486
tr|Q1V3I6|Q1V3I6_VIBAL	-0.508981	0.178579
tr|Q1V9E7|Q1V9E7_VIBAL	-1.22884	0.0212336
tr|Q1VCV1|Q1VCV1_VIBAL	-1.06902	0.0361308
tr|Q1V8Z0|Q1V8Z0_VIBAL	-0.832094	0.0651215
tr|Q1V905|Q1V905_VIBAL	-0.806713	0.0696822
tr|Q1V5M6|Q1V5M6_VIBAL	-0.367948	0.273383
tr|Q1V5R5|Q1V5R5_VIBAL	0.0309855	0.769327
tr|Q1VEZ5|Q1VEZ5_VIBAL	-0.181041	0.491514
tr|Q1V5E6|Q1V5E6_VIBAL	-0.297307	0.338
tr|Q1V4P7|Q1V4P7_VIBAL	-0.332747	0.301888
tr|Q1V4M9|Q1V4M9_VIBAL	-0.395248	0.25114
tr|Q1VAD4|Q1VAD4_VIBAL	-0.46458	0.201664
tr|Q1VCV6|Q1VCV6_VIBAL	-0.690887	0.102636
tr|Q1V758|Q1V758_VIBAL	0.874417	0.057271
tr|Q1V8C7|Q1V8C7_VIBAL	-0.464255	0.202112
tr|Q1V5S3|Q1V5S3_VIBAL	-0.124169	0.576355
tr|Q1VA63|Q1VA63_VIBAL	2.07157	0.00364486
tr|Q1VG13|Q1VG13_VIBAL	-0.11704	0.586093
tr|Q1VA98|Q1VA98_VIBAL	-0.529419	0.168542
tr|Q1V4V6|Q1V4V6_VIBAL	-0.188715	0.479869
tr|Q1VFN5|Q1VFN5_VIBAL	-0.0585082	0.678505
tr|Q1VFQ2|Q1VFQ2_VIBAL	0.0731918	0.697551
tr|Q1VF89|Q1VF89_VIBAL	-0.645262	0.116617
tr|Q1V8J1|Q1V8J1_VIBAL	0.0293485	0.771514
tr|Q1VAZ1|Q1VAZ1_VIBAL	-0.368747	0.273252
tr|Q1VA68|Q1VA68_VIBAL	-0.135958	0.558673
tr|Q1V354|Q1V354_VIBAL	-0.342652	0.29357
tr|Q1V6K5|Q1V6K5_VIBAL	-0.412943	0.237514
tr|Q1VFC2|Q1VFC2_VIBAL	0.0469814	0.736879
tr|Q1V8A8|Q1V8A8_VIBAL	-0.966401	0.0443551
tr|Q1VCR9|Q1VCR9_VIBAL	1.28506	0.0184673
tr|Q1VF80|Q1VF80_VIBAL	-0.153089	0.532019
tr|Q1VEG2|Q1VEG2_VIBAL	-0.335026	0.300355
tr|Q1V5L9|Q1V5L9_VIBAL	-0.38038	0.263869
tr|Q1VF41|Q1VF41_VIBAL	-0.408117	0.24028
tr|Q1VFJ1|Q1VFJ1_VIBAL	0.0929829	0.662056
tr|Q1VFV5|Q1VFV5_VIBAL	-0.534829	0.165963
tr|Q1VE85|Q1VE85_VIBAL	-0.292318	0.344804
tr|Q1V8A6|Q1V8A6_VIBAL	-1.24735	0.0205607
tr|Q1VEF7|Q1VEF7_VIBAL	-0.503411	0.18215
tr|Q1V4I4|Q1V4I4_VIBAL	1.18506	0.0224299
tr|Q1V2Z6|Q1V2Z6_VIBAL	0.323259	0.327103
tr|Q1VAG8|Q1VAG8_VIBAL	-0.633509	0.121196
tr|Q1V2Z8|Q1V2Z8_VIBAL	-0.937005	0.0496822
tr|Q1VDY2|Q1VDY2_VIBAL	-0.275448	0.363383
tr|Q1VF93|Q1VF93_VIBAL	-0.704581	0.0991776
tr|Q1V3Z6|Q1V3Z6_VIBAL	-0.531384	0.167458
tr|Q1V5H9|Q1V5H9_VIBAL	-0.564855	0.150131
tr|Q1VD60|Q1VD60_VIBAL	-0.574469	0.146318
tr|Q1V4F9|Q1V4F9_VIBAL	-0.135512	0.559178
tr|Q1V501|Q1V501_VIBAL	-0.456995	0.205551
tr|Q1V381|Q1V381_VIBAL	-0.894034	0.0545047
tr|Q1V6Y6|Q1V6Y6_VIBAL	-1.17417	0.0231776
tr|Q1V9I3|Q1V9I3_VIBAL	0.310312	0.341682
tr|Q1VB28|Q1VB28_VIBAL	0.243307	0.42815
tr|Q1VFN2|Q1VFN2_VIBAL	-0.52191	0.171271
tr|Q1VE41|Q1VE41_VIBAL	-0.300037	0.335047
tr|Q1V4K0|Q1V4K0_VIBAL	0.108135	0.639121
tr|Q1V5X6|Q1V5X6_VIBAL	-0.767831	0.0789533
tr|Q1V8B5|Q1V8B5_VIBAL	-0.767661	0.0791589
tr|Q1VAG3|Q1VAG3_VIBAL	0.0290061	0.772093
tr|Q1V385|Q1V385_VIBAL	-1.59295	0.0071028
tr|Q1V5D0|Q1V5D0_VIBAL	-1.64308	0.00631776
tr|Q1VB01|Q1VB01_VIBAL	0.869605	0.0592336
tr|Q1V7J7|Q1V7J7_VIBAL	-0.257827	0.386953
tr|Q1V8J4|Q1V8J4_VIBAL	-1.03904	0.0385981
tr|Q1V8R9|Q1V8R9_VIBAL	-0.295705	0.340654
tr|Q1V8Y7|Q1V8Y7_VIBAL	-0.536724	0.164804
tr|Q1VBR8|Q1VBR8_VIBAL	-0.12104	0.57929
tr|Q1VF42|Q1VF42_VIBAL	-0.875398	0.0572897
tr|Q1V854|Q1V854_VIBAL	0.444529	0.218766
tr|Q1V353|Q1V353_VIBAL	-0.516972	0.174374
tr|Q1V4M8|Q1V4M8_VIBAL	-0.642437	0.117252
tr|Q1V424|Q1V424_VIBAL	0.00902449	0.809888
tr|Q1V348|Q1V348_VIBAL	-0.444517	0.212224
tr|Q1V3W9|Q1V3W9_VIBAL	-0.723802	0.0917009
tr|Q1VA40|Q1VA40_VIBAL	-0.710425	0.0958692
tr|Q1V4A4|Q1V4A4_VIBAL	-1.13763	0.0275888
tr|Q1V6R8|Q1V6R8_VIBAL	-0.191581	0.476486
tr|Q1V7U5|Q1V7U5_VIBAL	-0.194552	0.472486
tr|Q1VEA5|Q1VEA5_VIBAL	-0.0872408	0.632262
tr|Q1VGD0|Q1VGD0_VIBAL	0.0805386	0.684355
tr|Q1V690|Q1V690_VIBAL	-0.395684	0.250748
tr|Q1V437|Q1V437_VIBAL	0.0312006	0.768673
tr|Q1V856|Q1V856_VIBAL	-0.499953	0.183252
tr|Q1V7M0|Q1V7M0_VIBAL	-1.35368	0.0147477
tr|Q1V527|Q1V527_VIBAL	-0.423911	0.228449
tr|Q1V7I2|Q1V7I2_VIBAL	-1.05794	0.0366355
tr|Q1V908|Q1V908_VIBAL	-0.277376	0.360729
tr|Q1VBE6|Q1VBE6_VIBAL	0.345855	0.304729
tr|Q1VCM6|Q1VCM6_VIBAL	-0.332074	0.302374
tr|Q1VEZ6|Q1VEZ6_VIBAL	-0.69136	0.102636
tr|Q1V376|Q1V376_VIBAL	-0.923728	0.0513832
tr|Q1V3X0|Q1V3X0_VIBAL	-0.678184	0.107738
tr|Q1V4A7|Q1V4A7_VIBAL	-0.525238	0.170673
tr|Q1V6B2|Q1V6B2_VIBAL	-0.924804	0.0511589
tr|Q1V4P2|Q1V4P2_VIBAL	0.451145	0.214523
tr|Q1V9F3|Q1V9F3_VIBAL	0.294269	0.359364
tr|Q1V4N6|Q1V4N6_VIBAL	-0.188478	0.480262
tr|Q1V3A4|Q1V3A4_VIBAL	-0.438309	0.216411
tr|Q1V401|Q1V401_VIBAL	-0.184564	0.486336
tr|Q1V3X1|Q1V3X1_VIBAL	0.230747	0.44714
tr|Q1V7V2|Q1V7V2_VIBAL	-0.323645	0.310935
tr|Q1V8Y1|Q1V8Y1_VIBAL	-0.639881	0.119234
tr|Q1VBY1|Q1VBY1_VIBAL	-0.321769	0.312935
tr|Q1V7J3|Q1V7J3_VIBAL	-0.391283	0.25486
tr|Q1V450|Q1V450_VIBAL	-1.14516	0.0270841
tr|Q1V694|Q1V694_VIBAL	-0.537675	0.164262
tr|Q1V8U6|Q1V8U6_VIBAL	-0.427222	0.226037
tr|Q1V911|Q1V911_VIBAL	-0.296809	0.339234
tr|Q1VBD5|Q1VBD5_VIBAL	-0.402216	0.245252
tr|Q1V692|Q1V692_VIBAL	-0.776076	0.0776636
tr|Q1VEY8|Q1VEY8_VIBAL	-0.842065	0.0634953
tr|Q1VAD1|Q1VAD1_VIBAL	-0.475776	0.195439
tr|Q1V439|Q1V439_VIBAL	0.431078	0.229869
tr|Q1V4N1|Q1V4N1_VIBAL	-0.720478	0.0940187
tr|Q1V4N3|Q1V4N3_VIBAL	-1.07751	0.0348598
tr|Q1VAR7|Q1VAR7_VIBAL	-0.73616	0.0869159
tr|Q1VA34|Q1VA34_VIBAL	-0.393462	0.252075
tr|Q1VG48|Q1VG48_VIBAL	-0.176674	0.496262
tr|Q1V340|Q1V340_VIBAL	0.0937391	0.660617
tr|Q1V301|Q1V301_VIBAL	0.23968	0.43271
tr|Q1V3B6|Q1V3B6_VIBAL	-0.432494	0.221121
tr|Q1V7V3|Q1V7V3_VIBAL	0.00407432	0.822243
tr|Q1V4G8|Q1V4G8_VIBAL	-1.53475	0.00893458
tr|Q1VAE6|Q1VAE6_VIBAL	-1.11512	0.0307664
tr|Q1V672|Q1V672_VIBAL	-0.329832	0.30514
tr|Q1V6T9|Q1V6T9_VIBAL	-0.22879	0.426224
tr|Q1V9T1|Q1V9T1_VIBAL	-0.276174	0.362355
tr|Q1VAG5|Q1VAG5_VIBAL	0.0849156	0.675458
tr|Q1V4N0|Q1V4N0_VIBAL	0.244762	0.425869
tr|Q1V9V1|Q1V9V1_VIBAL	-0.0932234	0.62243
tr|Q1V6I5|Q1V6I5_VIBAL	0.0994487	0.651757
tr|Q1V8J5|Q1V8J5_VIBAL	-0.0819957	0.64086
tr|Q1V693|Q1V693_VIBAL	-0.489211	0.189514
tr|Q1VDQ5|Q1VDQ5_VIBAL	-0.0182627	0.752243
tr|Q1V531|Q1V531_VIBAL	-0.478344	0.194916
tr|Q1VCS7|Q1VCS7_VIBAL	-0.15164	0.534206
tr|Q1V8Z4|Q1V8Z4_VIBAL	-0.296679	0.339346
tr|Q1V9F4|Q1V9F4_VIBAL	-0.518947	0.173626
tr|Q1VD14|Q1VD14_VIBAL	0.349591	0.301327
tr|Q1VDA9|Q1VDA9_VIBAL	0.231349	0.445832
tr|Q1V323|Q1V323_VIBAL	0.435519	0.22572
tr|Q1V6J6|Q1V6J6_VIBAL	0.641782	0.119009
tr|Q1V4R6|Q1V4R6_VIBAL	-0.393353	0.253439
tr|Q1V4G2|Q1V4G2_VIBAL	-0.504257	0.181551
tr|Q1VA45|Q1VA45_VIBAL	0.295058	0.358897
tr|Q1VED6|Q1VED6_VIBAL	0.266192	0.395963
tr|Q1VFJ6|Q1VFJ6_VIBAL	0.267896	0.394187
