# Supplementary material for: Type VI Secretion System Toxins Horizontally Shared between Marine Bacteria
Source: PLoS Pathog. 2015 Aug 25;11(8):e1005128. doi: 10.1371/journal.ppat.1005128 (PMC4549250; doi:10.1371/journal.ppat.1005128)
Supplement: S3 Dataset — (XLSX) [file ppat.1005128.s007.xlsx]

## Sheet: Neighborhood
-3	-2	-1	MixV	1	2	3	Species	T6SS	Comment
640506077	491442114	491442117	657063597	491442124	491442126	491442129	Aeromonas dhakensis	n
491442111	491442114	491442117	491442120	491442124	491442126	491442129	Aeromonas hydrophila	n
501528265	754543246	501528891	501528700	501528640	491565285	501528374	Aliivibrio fischeri	n
754543280	754543281	754543282	501528885	501528257	501528120	501528856	Aliivibrio fischeri	n
748227670	515588195	648244173	515588197	501547248	515588198	648244174	Aliivibrio logei	n
560192481	651357427	560192483	560192484	560192485	560192486	560192487	Aliivibrio logei	n
515578761	515578762	515578763	515578764	515578765	515578766	515578767	Enterovibrio calviensis	n
515579831	737018064	515579835	515579836	515579837	515579838	515579839	Enterovibrio calviensis	n
515580798	515580799	515580800	515580801	737018628	515580803	515580804	Enterovibrio calviensis	n
515581784	515581785	515581786	515581787	515581788	515581789	737019124	Enterovibrio calviensis	n
515584340	515584341	515584342	515584343	515578763	515584344	515584345	Enterovibrio calviensis	n
515570023	515570024	515570025	515570026	515570027	515570028	515570029	Enterovibrio norvegicus	n
515526515	515573111	737016484	515573113	515573114	737016480	x	Enterovibrio norvegicus	x
488493447	748591496	748591498	748591499	488493450	488493452	488493453	Grimontia indica	n
120322822	120322823	120322824	120322825	120322826	120322827	120322828	Marinobacter hydrocarbonoclasticus VT8	n
500107605	500107606	552524942	738193756	552524944	552524945	500107610	Marinobacter sp. C1S70	n
738249481	738250031	738250713	738250034	738250036	738250038	738250041	Marinobacter sp. MCTG268	n
503561982	503561983	503561984	503561986	503561987	503561988	503561989	Marinomonas posidonica	n
652998434	652998435	738869910	652998436	738869913	738869915	738869918	Photobacterium halotolerans	n
738870366	652999134	652999135	652999136	652999137	652999138	652999139	Photobacterium halotolerans	n
x	738859197	738859200	738858991	738859203	738859206	738858993	Photobacterium halotolerans	x
738866688	738866464	738866466	738866691	738866468	738866469	738866472	Photobacterium halotolerans	n
738867688	738867690	738867692	738867695	738867697	x	x	Photobacterium halotolerans	x
738868109	738868111	738868113	738868116	738868118	738868424	738868121	Photobacterium halotolerans	n
738868184	738868449	738868186	738868187	738868190	738868195	738868196	Photobacterium halotolerans	n
738870502	652999307	652999308	738870520	652999309	652999310	652999311	Photobacterium halotolerans	n
653000080	653000081	738870962	738871050	653000083	653000084	653000085	Photobacterium halotolerans	n
655122347	543217411	703204191	543217413	543217414	647301400	543217416	Salinivibrio costicola	n
x	x	x	647301193	703204922	543220396	543220398	Salinivibrio costicola	x
x	x	543219936	647301391	543217411	655122347	647301393	Salinivibrio costicola	x
703204524	543217414	543218781	655122462	x	x	x	Salinivibrio costicola	x
543217494	543217495	647301106	739508259	x	x	x	Salinivibrio costicola	x
543220292	739508418	543220296	739508420	x	x	x	Salinivibrio costicola	x
x	x	x	739508620	543219913	543219903	543219899	Salinivibrio costicola	x
739493664	647219532	647219533	647219535	x	x	x	Salinivibrio socompensis	x
x	739470644	647295512	647295514	x	x	x	Salinivibrio socompensis	x
x	x	x	739470506	647294940	739470507	647219692	Salinivibrio socompensis	x
647219692	739470507	647219694	739493773	x	x	x	Salinivibrio socompensis	x
x	x	x	739494659	647220848	647220851	647220852	Salinivibrio socompensis	x
x	x	x	739495506	x	x	x	Salinivibrio socompensis	x
743518091	743518092	743518093	743518094	743518108	743518095	743518096	Shewanella sp. ECSMB14102	n
503623382	447134487	446923577	503623381	503623380	749298679	503623378	Vibrio anguillarum	n
518110962	518110960	518110961	740311509	518110963	518110964	740311509	Vibrio anguillarum	n
696455480	545474362	545474363	545474364	545474365	545474366	545474367	Vibrio azureus	n
491573588	491573549	491573555	491573485	491573559	762784272	762784276	Vibrio campbellii	n
498334878	498334880	498334882	498334884	498334886	491573549	498334888	Vibrio campbellii	n
501075908	501075668	501075906	501075905	501075904	754306110	754306111	Vibrio campbellii	n
542101615	754306029	501076966	501076965	500808812	500809813	501076964	Vibrio campbellii	n
501077607	542101882	501077605	501077604	501077602	501077600	754305996	Vibrio campbellii	n
491678929	491678927	491678924	742384262	491678918	491678916	491678915	Vibrio campbellii	n
742410812	491573549	742410814	742410815	742410816	742410817	742410818	Vibrio campbellii	n
446143177	447043830	447031060	446288698	446923577	447134488	445935790	Vibrio cholerae	n
518665857	518665855	518665853	518665851	518665849	447134486	648183367	Vibrio cholerae	n
694131738	657926851	491639256	657926852	639553188	657926853	657926854	Vibrio cholerae	n
487887994	487887995	446488601	694127503	518665849	447134486	445994819	Vibrio cholerae	n
487812215	447134486	446044526	694131977	446486479	446966527	446094777	Vibrio cholerae	n
x	x	446249925	694134515	446488601	446094788	445988980	Vibrio cholerae	x
445994819	447134486	446044528	694140245	694129212	x	x	Vibrio cholerae	x
729045114	447134486	446044526	729045131	729045115	729045116	729045117	Vibrio cholerae	n
748694270	748694271	748694274	494019897	494019898	494019899	494019900	Vibrio coralliilyticus	n
x	x	x	518106899	518106900	518106901	518106902	Vibrio coralliilyticus	x
x	518106878	518106879	656290923	518106881	740340052	740340054	Vibrio coralliilyticus	x
545087432	545087433	757766972	665977013	545087437	545087438	518104643	Vibrio coralliilyticus	n
543169315	653831763	543169317	748295990	653831766	543169320	748295991	Vibrio gazogenes	n
491577428	696457897	491577432	491577434	491577436	491577438	491577441	Vibrio harveyi	n
491593630	696464307	491593635	491593638	491593640	696464302	491593644	Vibrio harveyi	n
742389677	742389679	742389681	742389684	740323501	742389687	742389690	Vibrio jasicida	n
742392794	742392795	742392797	742392799	742392800	742392827	742392802	Vibrio jasicida	n
742394164	742394167	742394169	742394172	742394175	742394179	742394181	Vibrio jasicida	n
742397173	742394179	742394175	742397176	742397178	742397181	742397183	Vibrio jasicida	n
742401444	742401446	742392797	742401449	742401451	742401550	742401454	Vibrio jasicida	n
446283552	446184445	446195284	446288700	x	x	x	Vibrio mimicus	x
746394957	746394914	491639256	746394960	746394926	746394928	746394930	Vibrio navarrensis	n
549778404	549778406	896666853	550288921	550288927	515665928	550288946	Vibrio nigripulchritudo	n
x	550364094	550364100	550364107	550364113	550364118	550364122	Vibrio nigripulchritudo	x
x	x	x	498004296	498004297	498004297	657925615	Vibrio ordalii	x
740334791	515618385	515617065	515617066	515617067	515617068	515617069	Vibrio ordalii	n
515618236	515618228	515618229	515618230	515618231	515618232	515618233	Vibrio ordalii	n
x	x	x	648247177	515616149	515616150	515616151	Vibrio ordalii	x
519042031	519042032	519042033	519042034	519042035	519042036	654157717	Vibrio owensii	n
742416127	742416128	742416129	742416131	742416132	742416133	742416222	Vibrio owensii	n
748300705	748300654	748300655	748300656	748300657	748300658	748300660	Vibrio owensii	n
491619804	491633242	491619551	491619623	491619786	491619620	657844137	Vibrio parahaemolyticus	n
491639251	491639254	491639256	491639258	491639260	491639262	491639264	Vibrio parahaemolyticus	n
516018817	516018818	516018819	516018820	446923577	447134487	516018821	Vibrio parahaemolyticus	n
639553186	639553187	639553188	639553189	639553190	639553191	639553192	Vibrio parahaemolyticus	n
x	x	x	646381469	x	x	x	Vibrio parahaemolyticus	x
647338401	647338402	647338403	647338404	647338405	647338406	647338407	Vibrio parahaemolyticus	n
x	647434506	516018687	647434510	516018692	647434513	763278736	Vibrio parahaemolyticus	x
647055974	647055981	647055989	658966443	647056002	647056005	x	Vibrio parahaemolyticus	x
658982306	686164190	658982308	658982309	491639256	491639254	658982310	Vibrio parahaemolyticus	n
x	686164090	491639256	658988334	658988336	658988337	658988339	Vibrio parahaemolyticus	x
659037805	659037806	494014900	659037811	659037813	659037815	779789047	Vibrio parahaemolyticus	n
659038378	659038379	659038380	659038382	658988336	659038384	659038387	Vibrio parahaemolyticus	n
670465799	498126482	491639256	670465804	670465806	670465808	670465810	Vibrio parahaemolyticus	n
757518698	446775177	670469616	670469619	670469621	670469623	670469625	Vibrio parahaemolyticus	n
x	x	x	670478234	647525648	647525651	647525653	Vibrio parahaemolyticus	x
670480121	498126482	491639256	670480123	658988336	658988337	670480129	Vibrio parahaemolyticus	n
670482679	670482681	670482682	670482684	670482686	757519599	670482687	Vibrio parahaemolyticus	n
491639251	491639254	491639256	686144768	686144769	x	x	Vibrio parahaemolyticus	x
659039097	659039096	659039095	686200950	x	x	x	Vibrio parahaemolyticus	x
491639251	491639254	491639256	686234623	x	x	x	Vibrio parahaemolyticus	x
491619804	491633242	491619551	686235674	686235675	491619786	491619620	Vibrio parahaemolyticus	n
28901115	28901116	28901117	28901118	28901119	28901120	28901121	Vibrio parahaemolyticus RIMD 2210633	n
545470857	750621392	750621395	545470860	545470861	545470862	545470863	Vibrio proteolyticus	n
740343072	740343074	740343076	740343078	740343080	740343082	740343195	Vibrio rhizosphaerae	n
740345631	740345634	740345637	740345640	740345644	740345647	740345650	Vibrio rhizosphaerae	n
740347848	740347850	740348195	740347853	740348198	740347856	740347859	Vibrio rhizosphaerae	y	genes at +1 and +3 contain COG3515; +2 gene contains COG3523
740348908	740348910	740348915	740349119	740348919	740348920	740348921	Vibrio rhizosphaerae	n
491585778	498133252	498133254	498133256	498133259	498133262	498133263	Vibrio rotiferianus	n
x	516229463	686211013	686211014	x	x	x	Vibrio sp. 712i1	x
740320306	740320308	740320310	740320485	740320313	740320315	740320317	Vibrio sp. B183	n
499462004	740323492	740323495	740323498	740323501	740323504	740323509	Vibrio sp. B183	n
740327232	740327235	740327514	740327515	659037813	740327242	740327245	Vibrio sp. B183	n
497392732	497392733	497392734	497392735	497392736	497392737	497392738	Vibrio sp. HENC-03	n
445994820	447134485	446044522	694129211	694129212	446488601	446966394	Vibrio sp. RC341	n
515644491	515644492	515644493	515644494	515644495	515644496	515648712	Vibrio splendidus	n
515646941	515646942	695356116	515646945	515646946	515604870	515604871	Vibrio splendidus	n
515647206	515647207	515647208	515647209	515647210	x	x	Vibrio splendidus	x
656278664	515649261	515649262	515649263	515647210	695351502	515649265	Vibrio splendidus	n
x	x	518180352	518180353	518180354	518180355	518180356	Vibrio splendidus	x
515664858	515664859	515664860	515664861	515664862	x	x	Vibrio tasmaniensis	x
656280003	515672097	515672099	515672100	515672101	515163759	515672102	Vibrio tasmaniensis	n
490886204	490886205	490886207	490886208	490886209	490886211	740765342	Vibrio tubiashii	n

## Sheet: COG_domains
Query GI	PSSM-ID	From	To	E-Value	Accession	Short name	Incomplete
740347859	226046	199	467	6.75506e-35	COG3515	COG3515	-
740348198	226046	42	185	3.99947e-11	COG3515	COG3515	C
740347856	226054	12	1182	0	COG3523	IcmF	-
740320308	223188	14	175	5.27917e-39	COG0110	WbbJ	-
515578761	223207	9	597	0	COG0129	IlvD	-
515584345	223207	9	598	0	COG0129	IlvD	-
647219692	223210	1	224	3.50522e-90	COG0132	BioD	-
647219694	223234	6	394	1.83753e-123	COG0156	BioF	-
549778404	223282	20	283	3.52262e-35	COG0204	PlsC	-
491639264	223288	4	559	4.78533e-22	COG0210	UvrD	-
515580798	223288	192	688	8.27588e-29	COG0210	UvrD	C
670465810	223288	4	559	2.54392e-22	COG0210	UvrD	-
742394181	223304	1	272	1.59565e-64	COG0226	PstS	-
742397173	223304	1	272	5.96137e-65	COG0226	PstS	-
738867692	223329	1	117	2.68663e-29	COG0251	RidA	-
491442126	223360	2	225	1.16062e-99	COG0283	Cmk	-
120322824	223363	1	502	1.63979e-85	COG0286	HsdM	-
552524942	223363	1	502	6.81439e-83	COG0286	HsdM	-
740345637	223363	19	539	8.15383e-133	COG0286	HsdM	-
446044522	223405	1	145	4.61719e-35	COG0328	RnhA	-
446044526	223405	1	145	3.40605e-37	COG0328	RnhA	-
446044528	223405	1	145	3.15959e-37	COG0328	RnhA	-
491639256	223405	1	145	2.08695e-36	COG0328	RnhA	-
518665849	223405	1	145	3.63255e-37	COG0328	RnhA	-
639553190	223405	1	145	8.3184e-36	COG0328	RnhA	-
740327232	223405	1	143	7.766e-37	COG0328	RnhA	-
501528374	223423	8	131	1.01669e-10	COG0346	GloA	-
740347848	223423	5	127	4.09164e-16	COG0346	GloA	-
647338402	223466	4	366	3.40568e-32	COG0389	DinP	-
545470861	223475	64	215	5.11822e-09	COG0398	TVP38	N
515588198	223495	1	342	0	COG0418	PyrC	-
545470857	223526	1	610	0	COG0449	GlmS	-
516018687	223531	106	391	1.91412e-18	COG0455	FlhG	-
491573549	223532	1	158	9.14954e-12	COG0456	RimI	-
491678916	223532	1	158	8.97641e-12	COG0456	RimI	-
738868184	223532	1	140	1.39316e-09	COG0456	RimI	-
545470862	223539	1	221	7.48746e-22	COG0463	WcaA	C
743518095	223556	1	692	0	COG0480	FusA	-
743518093	223562	1	519	0	COG0488	Uup	-
518106878	223568	9	119	2.85651e-09	COG0494	MutT	-
545087438	223568	9	126	3.5285e-09	COG0494	MutT	-
543219936	223576	1	318	2.71349e-171	COG0502	BioB	-
647294940	223576	1	318	5.10907e-169	COG0502	BioB	-
28901121	223581	63	668	3.31427e-33	COG0507	RecD	-
657844137	223581	63	674	1.22677e-31	COG0507	RecD	-
647220848	223587	1	459	1.69661e-152	COG0513	SrmB	-
647295512	223587	1	459	2.73287e-152	COG0513	SrmB	-
652999134	223587	1	378	3.69917e-148	COG0513	SrmB	C
491593630	223588	17	607	0	COG0514	RecQ	-
491678927	223589	202	364	4.91128e-10	COG0515	SPS1	C
497392733	223589	202	377	7.57133e-11	COG0515	SPS1	C
498334880	223589	202	364	7.38243e-10	COG0515	SPS1	C
519042032	223589	202	377	1.77279e-10	COG0515	SPS1	C
696457897	223589	202	377	1.88624e-10	COG0515	SPS1	C
729045116	223589	43	176	0.00118873	COG0515	SPS1	C
742392795	223589	202	372	1.15858e-10	COG0515	SPS1	C
742401446	223589	202	372	9.28331e-11	COG0515	SPS1	C
742410817	223589	202	364	1.00664e-09	COG0515	SPS1	C
742416128	223589	202	377	3.41528e-10	COG0515	SPS1	C
746394928	223589	532	658	1.09382e-05	COG0515	SPS1	C
746394928	223589	344	492	0.000253751	COG0515	SPS1	NC
748300658	223589	202	377	2.15438e-10	COG0515	SPS1	C
762784272	223589	202	364	6.69688e-10	COG0515	SPS1	C
491442129	223613	1	549	0	COG0539	RpsA	-
515580798	223625	850	944	5.64426e-08	COG0551	YrdD	-
748694274	223637	2	143	2.05682e-13	COG0563	Adk	C
491585778	223650	16	427	3.44539e-41	COG0577	SalY	-
491442114	223656	1	290	2.56026e-48	COG0583	LysR	-
491442117	223656	1	298	6.75197e-53	COG0583	LysR	-
515573111	223656	9	281	2.03006e-29	COG0583	LysR	-
501077607	223666	20	77	0.00257249	COG0593	DnaA	N
738869910	223669	1	202	4.75472e-08	COG0596	MhpC	-
740320317	223677	1	322	2.19885e-72	COG0604	Qor	-
896666853	223679	13	310	8.04611e-157	COG0606	YifB	N
740345631	223683	6	1013	2.43388e-129	COG0610	COG0610	-
754305996	223693	1	339	4.60743e-92	COG0620	MetE	-
652999135	223698	9	197	3.80158e-29	COG0625	GstA	-
740343072	223698	1	193	6.64062e-42	COG0625	GstA	-
738866466	223701	14	347	1.68114e-40	COG0628	PerM	-
488493453	223715	458	736	1.5993e-19	COG0642	BaeS	-
491577428	223715	130	422	7.90352e-32	COG0642	BaeS	-
491678929	223715	130	422	2.62839e-27	COG0642	BaeS	-
497392732	223715	130	422	2.14215e-32	COG0642	BaeS	-
498334878	223715	130	422	1.69108e-27	COG0642	BaeS	-
519042031	223715	130	422	1.53705e-32	COG0642	BaeS	-
738866688	223715	350	700	8.63306e-55	COG0642	BaeS	-
742392794	223715	130	422	4.27611e-32	COG0642	BaeS	-
742401444	223715	130	422	5.78687e-32	COG0642	BaeS	-
742410818	223715	130	422	5.94227e-33	COG0642	BaeS	-
742416127	223715	130	422	1.20088e-32	COG0642	BaeS	-
748300660	223715	130	422	1.98569e-32	COG0642	BaeS	-
762784276	223715	130	422	2.35907e-31	COG0642	BaeS	-
740323495	223726	338	730	0.000141863	COG0653	SecA	N
515526515	223737	1	400	2.08278e-68	COG0665	DadA	-
648244174	223739	2	288	4.13235e-49	COG0667	Tas	-
653831766	223774	7	215	3.91885e-08	COG0702	YbjT	C
740348915	223774	7	215	3.67178e-09	COG0702	YbjT	C
120322823	223804	10	389	3.79539e-18	COG0732	HsdS	-
500107606	223804	10	389	3.79539e-18	COG0732	HsdS	-
740345634	223804	5	457	2.46589e-19	COG0732	HsdS	-
515649265	223808	1	491	1.93397e-105	COG0737	UshA	-
738866688	223816	737	868	5.01467e-38	COG0745	OmpR	C
743518096	223816	4	235	3.90313e-71	COG0745	OmpR	-
740348921	223851	140	273	6.12072e-52	COG0780	QueFC	-
738866688	223855	738	858	1.01473e-29	COG0784	CheY	-
743518096	223855	1	114	1.43694e-27	COG0784	CheY	-
494019899	223858	40	404	7.96711e-116	COG0787	Alr	-
518106901	223858	40	404	9.89228e-116	COG0787	Alr	-
488493452	223864	265	544	8.1231e-19	COG0793	CtpA	N
515578766	223864	295	549	1.46367e-23	COG0793	CtpA	N
515579838	223864	295	549	5.8614e-23	COG0793	CtpA	N
515584341	223864	295	548	3.44906e-22	COG0793	CtpA	N
515573114	223871	1	205	4.46723e-90	COG0800	Eda	-
515579831	223871	1	205	1.88274e-91	COG0800	Eda	-
491442124	223878	4	195	1.91573e-102	COG0807	RibA	-
543217494	223887	5	161	6.80495e-73	COG0817	RuvC	-
743518108	223904	2	260	8.34052e-10	COG0834	HisJ	-
494019900	223910	152	542	1.29266e-65	COG0840	Tar	-
518106902	223910	152	542	2.25627e-66	COG0840	Tar	-
740348195	223910	2	351	7.21802e-57	COG0840	Tar	-
742394179	223910	164	547	1.08561e-61	COG0840	Tar	-
647219533	223936	1	388	9.4408e-177	COG1004	Ugd	-
542101882	223959	1	186	1.17971e-34	COG1028	FabG	C
657925615	223959	1	255	1.80846e-50	COG1028	FabG	-
515581784	223989	41	408	4.72325e-08	COG1061	SSL2	-
746394928	224037	1210	1604	1.01755e-34	COG1112	DNA2	N
498133252	224059	6	228	2.25545e-120	COG1136	LolD	-
515644492	224059	1	218	2.1752e-107	COG1136	LolD	-
515647206	224059	5	218	9.52354e-83	COG1136	LolD	-
515649261	224059	5	218	5.85451e-84	COG1136	LolD	-
653000085	224059	1	222	4.83394e-90	COG1136	LolD	-
742389681	224113	106	351	9.48174e-31	COG1192	BcsQ	-
515604870	224117	93	308	2.77665e-06	COG1196	Smc	NC
560192486	224117	59	182	3.09073e-06	COG1196	Smc	N
658988337	224120	265	497	5.73104e-13	COG1199	DinG	N
658988337	224125	3	140	1.03639e-13	COG1204	BRR2	C
543220398	224157	11	444	6.80664e-109	COG1236	YSH1	-
491577438	224168	1	164	1.6338e-49	COG1247	YncA	-
497392737	224168	1	163	5.01881e-49	COG1247	YncA	-
519042036	224168	1	163	2.06234e-48	COG1247	YncA	-
742416133	224168	1	163	1.6984e-48	COG1247	YncA	-
748300654	224168	1	163	4.04463e-49	COG1247	YncA	-
545474364	224212	1305	1451	0.000133579	COG1293	YloA	NC
738858993	224228	1	189	4.11008e-15	COG1309	AcrR	-
491573588	224254	2	151	1.21215e-21	COG1335	PncA	-
491678915	224254	2	151	2.65695e-21	COG1335	PncA	-
498334888	224254	2	151	2.21711e-20	COG1335	PncA	-
742392802	224254	2	151	2.10853e-21	COG1335	PncA	-
742401454	224254	2	151	1.673e-21	COG1335	PncA	-
742410812	224254	2	151	1.28768e-21	COG1335	PncA	-
501528700	224306	268	326	0.00199602	COG1388	LysM	N
652998436	224306	256	285	0.00488502	COG1388	LysM	NC
652999136	224306	247	331	0.000205876	COG1388	LysM	N
739495506	224306	192	287	0.00126792	COG1388	LysM	-
742389684	224306	319	406	0.00260183	COG1388	LysM	-
499462004	224314	8	68	4.79987e-06	COG1396	HipB	C
120322822	224349	184	255	5.84025e-14	COG1432	LabA	N
494014900	224349	79	169	9.67738e-07	COG1432	LabA	N
500107605	224349	184	255	5.84025e-14	COG1432	LabA	N
740327514	224349	79	155	9.40184e-07	COG1432	LabA	N
543217416	224351	30	249	1.5409e-30	COG1434	YdcF	-
738249481	224401	5	241	6.55149e-50	COG1484	DnaC	-
515578762	224525	10	334	8.75471e-100	COG1609	PurR	-
515584344	224525	10	334	5.55846e-100	COG1609	PurR	-
653000081	224525	1	327	1.98386e-73	COG1609	PurR	-
515588197	224566	244	319	0.000974652	COG1652	XkdP	N
560192484	224566	244	319	0.00100083	COG1652	XkdP	N
491577441	224584	3	157	9.56034e-14	COG1670	RimL	-
497392738	224584	3	157	1.30888e-14	COG1670	RimL	-
647301393	224584	1	171	1.54839e-22	COG1670	RimL	-
654157717	224584	3	157	9.38061e-14	COG1670	RimL	-
742392827	224584	3	157	4.00132e-12	COG1670	RimL	-
742401550	224584	3	157	4.04084e-13	COG1670	RimL	-
742416222	224584	3	157	6.17763e-14	COG1670	RimL	-
748300705	224584	3	157	4.19706e-13	COG1670	RimL	-
740343082	224622	37	91	0.00152785	COG1708	COG1708	C
740345650	224622	37	87	0.00199913	COG1708	COG1708	C
543169315	224652	88	280	2.37749e-27	COG1738	YhhQ	-
740348920	224652	88	275	3.91752e-27	COG1738	YhhQ	-
545470863	224720	16	331	2.90361e-47	COG1807	ArnT	C
738859203	224771	127	417	2.39694e-56	COG1858	MauG	-
515672097	224777	38	233	8.20758e-44	COG1864	NUC1	N
653000080	224836	293	381	8.02644e-30	COG1925	PtsH	-
647525653	224872	1	190	6.91376e-48	COG1961	PinE	-
659039097	224872	1	181	6.98824e-48	COG1961	PinE	-
670469625	224872	1	179	1.72979e-43	COG1961	PinE	-
656280003	224885	20	127	3.64517e-16	COG1974	LexA	N
647220852	225072	1	56	6.69622e-09	COG2161	StbD	C
740343195	225072	10	84	1.03818e-10	COG2161	StbD	-
743518108	225109	302	473	2.12475e-50	COG2199	GGDEF	-
501528856	225110	119	352	1.67295e-39	COG2200	EAL	-
738866688	225112	839	1003	7.52994e-05	COG2202	PAS	N
490886211	225116	18	366	8.28756e-73	COG2206	HDGYP	-
652998435	225117	21	109	1.75136e-20	COG2207	AraC	-
738867688	225117	137	260	1.09392e-22	COG2207	AraC	-
738868424	225127	63	155	0.00541952	COG2217	ZntA	C
739470507	225136	9	148	5.69691e-28	COG2226	UbiE	C
515578767	225137	20	144	5.09148e-06	COG2227	UbiG	C
515579839	225137	20	144	3.12259e-07	COG2227	UbiG	C
647301400	225137	3	218	2.77438e-16	COG2227	UbiG	-
740345650	225159	162	269	0.00227089	COG2250	HEPN	-
740347850	225167	15	177	2.19951e-17	COG2258	YiiM	-
743518091	225186	49	530	8.47809e-44	COG2303	BetA	-
491573559	225313	14	293	3.02268e-69	COG2515	Acd	-
491577432	225313	14	293	5.32968e-68	COG2515	Acd	-
491678924	225313	14	293	2.8959e-69	COG2515	Acd	-
497392734	225313	14	293	2.16552e-67	COG2515	Acd	-
498334882	225313	14	293	1.75032e-69	COG2515	Acd	-
519042033	225313	14	293	9.80964e-68	COG2515	Acd	-
742392797	225313	14	293	5.10878e-65	COG2515	Acd	-
742410816	225313	14	293	3.99341e-69	COG2515	Acd	-
742416129	225313	14	293	1.36688e-67	COG2515	Acd	-
748300657	225313	14	293	2.76973e-67	COG2515	Acd	-
737016480	225330	1	109	3.21393e-19	COG2610	GntT	N
490886209	225356	4	132	4.80283e-35	COG2764	PhnB	-
738866688	225359	371	441	2.82271e-05	COG2770	HAMP	-
742394179	225359	200	272	0.00268598	COG2770	HAMP	-
740320313	225361	41	230	1.16294e-22	COG2801	Tra5	-
738866464	225370	71	346	4.49234e-106	COG2813	RsmC	-
491442111	225371	14	395	3.38567e-22	COG2814	AraJ	-
446184445	225387	22	573	4.99701e-120	COG2831	FhaC	-
560192481	225439	576	766	4.32113e-16	COG2885	OmpA	-
748227670	225439	578	768	5.83679e-16	COG2885	OmpA	-
754543280	225439	45	145	2.95881e-30	COG2885	OmpA	N
647338401	225484	128	218	2.61799e-05	COG2932	COG2932	N
647434513	225484	10	197	8.49643e-19	COG2932	COG2932	-
543219903	225495	52	117	0.00200734	COG2944	YiaG	C
696464307	225510	6	249	4.8436e-100	COG2962	RarD	-
740320315	225511	1	100	1.01231e-15	COG2963	InsE	-
550364113	225581	1	183	2.6312e-32	COG3039	IS5	N
543218781	225638	1	1476	0	COG3096	MukB	-
640506077	225644	26	167	2.05334e-19	COG3102	YecM	-
653000084	225669	202	447	1.40144e-07	COG3127	YbbP	NC
738868121	225722	6	326	6.02975e-86	COG3181	TctC	-
748295991	225750	1779	2138	3.44195e-07	COG3209	RhsA	N
748295991	225750	960	1512	0.000137439	COG3209	RhsA	C
446283552	225751	543	1358	4.98446e-05	COG3210	FhaB	C
447134485	225848	1	61	9.71832e-26	COG3311	AlpA	-
447134486	225848	1	61	4.39703e-25	COG3311	AlpA	-
447134487	225848	1	61	1.0368e-25	COG3311	AlpA	-
447134488	225848	1	61	1.20578e-25	COG3311	AlpA	-
491639254	225848	1	61	2.49615e-26	COG3311	AlpA	-
498126482	225848	1	61	1.66635e-25	COG3311	AlpA	-
515618228	225848	1	61	5.98129e-26	COG3311	AlpA	-
639553191	225848	1	61	4.12165e-25	COG3311	AlpA	-
657926851	225848	1	61	2.26513e-26	COG3311	AlpA	-
659038379	225848	1	61	4.21147e-25	COG3311	AlpA	-
746394914	225848	1	61	7.45621e-25	COG3311	AlpA	-
542101615	225881	18	321	3.40637e-40	COG3344	YkfC	-
545474367	225932	1	300	2.34599e-78	COG3397	COG3397	-
515588197	225943	468	549	0.000247809	COG3409	PGRP	NC
515646945	225943	458	547	3.33174e-08	COG3409	PGRP	NC
560192484	225943	468	549	0.000247809	COG3409	PGRP	NC
515646946	225949	11	112	0.000350714	COG3415	COG3415	C
500809813	226077	11	325	2.9183e-11	COG3547	COG3547	-
550364094	226077	57	126	7.16862e-07	COG3547	COG3547	N
550364094	226077	2	52	2.57696e-05	COG3547	COG3547	C
757518698	226080	41	415	2.76951e-45	COG3550	HipA	-
491639262	226121	1	520	1.26058e-41	COG3593	YbjD	C
659038384	226121	1	520	8.28838e-41	COG3593	YbjD	C
670465808	226121	1	520	2.20532e-39	COG3593	YbjD	C
647220851	226194	1	93	5.15318e-15	COG3668	ParE	-
28901116	226425	298	368	0.000113981	COG3910	COG3910	N
491633242	226425	295	365	0.00011301	COG3910	COG3910	N
545474367	226487	304	392	1.22184e-11	COG3979	COG3979	C
552524945	226581	257	1172	5.48026e-148	COG4096	HsdR	-
515616149	226653	5	112	1.90692e-14	COG4190	COG4190	-
670469616	226653	4	114	2.74159e-17	COG4190	COG4190	-
515644491	226957	13	432	1.72072e-65	COG4591	LolE	-
656278664	226957	490	842	1.01504e-07	COG4591	LolE	-
652998434	227002	14	597	3.11485e-41	COG4655	COG4655	-
653000080	227014	2	143	1.25122e-53	COG4668	MtlA2	-
652999139	227027	6	127	4.00728e-34	COG4682	YiaA	-
491678927	227223	22	183	1.63297e-21	COG4886	LRR	NC
497392733	227223	22	183	7.52123e-21	COG4886	LRR	NC
498334880	227223	22	183	1.86753e-22	COG4886	LRR	NC
519042032	227223	22	178	5.84312e-21	COG4886	LRR	NC
696457897	227223	22	183	6.4962e-20	COG4886	LRR	NC
742392795	227223	22	183	1.52721e-23	COG4886	LRR	NC
742401446	227223	22	209	2.33862e-22	COG4886	LRR	NC
742410817	227223	22	209	5.01295e-22	COG4886	LRR	NC
742416128	227223	22	183	1.64896e-21	COG4886	LRR	NC
748300658	227223	22	183	4.49462e-21	COG4886	LRR	NC
762784272	227223	22	209	1.20696e-21	COG4886	LRR	NC
742394164	227271	583	720	3.87558e-17	COG4935	COG4935	C
742397183	227271	583	720	7.1055e-16	COG4935	COG4935	C
515588195	227282	114	301	0.00020162	COG4946	COG4946	N
651357427	227282	114	301	0.00019641	COG4946	COG4946	N
515163759	227307	38	181	6.38838e-05	COG4973	XerC	N
648244174	227322	2	302	5.76676e-171	COG4989	YdhF	-
738870366	227671	19	254	4.92197e-29	COG5380	LimK	-
545474365	227886	186	463	4.85766e-09	COG5599	COG5599	-

## Sheet: ID_conversion
NCBI GI	Accession	Gene Annotation [species]
28901115	NP_800770.1	hypothetical protein VPA1260 [Vibrio parahaemolyticus RIMD 2210633]
28901116	NP_800771.1	ATP-binding protein [Vibrio parahaemolyticus RIMD 2210633]
28901117	NP_800772.1	hypothetical protein VPA1262 [Vibrio parahaemolyticus RIMD 2210633]
28901118	NP_800773.1	hypothetical protein VPA1263 [Vibrio parahaemolyticus RIMD 2210633]
28901119	NP_800774.1	hypothetical protein VPA1265 [Vibrio parahaemolyticus RIMD 2210633]
28901120	NP_800775.1	colicin polypeptide [Vibrio parahaemolyticus RIMD 2210633]
28901121	NP_800776.1	ATP-dependent exoDNAse subunit alpha [Vibrio parahaemolyticus RIMD 2210633]
120322822	ABM17137.1	conserved hypothetical protein [Marinobacter hydrocarbonoclasticus VT8]
120322823	ABM17138.1	restriction modification system DNA specificity domain [Marinobacter hydrocarbonoclasticus VT8]
120322824	ABM17139.1	N-6 DNA methylase [Marinobacter hydrocarbonoclasticus VT8]
120322825	ABM17140.1	S-type Pyocin domain protein [Marinobacter hydrocarbonoclasticus VT8]
120322826	ABM17141.1	Barstar (barnase inhibitor) [Marinobacter hydrocarbonoclasticus VT8]
120322827	ABM17142.1	hypothetical protein Maqu_0035 [Marinobacter hydrocarbonoclasticus VT8]
120322828	ABM17143.1	hypothetical protein Maqu_0036 [Marinobacter hydrocarbonoclasticus VT8]
445935790	WP_000013645.1	hypothetical protein [Vibrio cholerae]
445988980	WP_000066835.1	transcriptional regulator, partial [Vibrio cholerae]
445994819	WP_000072674.1	MULTISPECIES: hypothetical protein [Vibrio]
445994820	WP_000072675.1	hypothetical protein [Vibrio sp. RC341]
446044522	WP_000122377.1	ribonuclease H [Vibrio sp. RC341]
446044526	WP_000122381.1	ribonuclease H [Vibrio cholerae]
446044528	WP_000122383.1	ribonuclease H [Vibrio cholerae]
446094777	WP_000172632.1	hypothetical protein [Vibrio cholerae]
446094788	WP_000172643.1	hypothetical protein [Vibrio cholerae]
446143177	WP_000221032.1	hypothetical protein [Vibrio cholerae]
446184445	WP_000262300.1	hypothetical protein [Vibrio mimicus]
446195284	WP_000273139.1	MULTISPECIES: hypothetical protein [Vibrio]
446249925	WP_000327780.1	hypothetical protein, partial [Vibrio cholerae]
446283552	WP_000361407.1	adhesin [Vibrio mimicus]
446288698	WP_000366553.1	hypothetical protein [Vibrio cholerae]
446288700	WP_000366555.1	hypothetical protein [Vibrio mimicus]
446486479	WP_000564333.1	hypothetical protein [Vibrio cholerae]
446488601	WP_000566455.1	MULTISPECIES: hypothetical protein [Vibrio]
446775177	WP_000852433.1	MULTISPECIES: hypothetical protein [Vibrio]
446923577	WP_001000833.1	MULTISPECIES: hypothetical protein [Vibrio]
446966394	WP_001043650.1	hypothetical protein [Vibrio sp. RC341]
446966527	WP_001043783.1	hypothetical protein [Vibrio cholerae]
447031060	WP_001108316.1	hypothetical protein [Vibrio cholerae]
447043830	WP_001121086.1	hypothetical protein [Vibrio cholerae]
447134485	WP_001211741.1	MULTISPECIES: transcriptional regulator [Vibrio]
447134486	WP_001211742.1	MULTISPECIES: transcriptional regulator [Vibrio]
447134487	WP_001211743.1	MULTISPECIES: transcriptional regulator [Vibrio]
447134488	WP_001211744.1	MULTISPECIES: transcriptional regulator [Vibrio]
487812215	WP_001885681.1	hypothetical protein [Vibrio cholerae]
487887994	WP_001961460.1	hypothetical protein [Vibrio cholerae]
487887995	WP_001961461.1	hypothetical protein [Vibrio cholerae]
488493447	WP_002536891.1	hypothetical protein [Grimontia indica]
488493450	WP_002536894.1	hypothetical protein [Grimontia indica]
488493452	WP_002536896.1	Tail-specific protease precursor [Grimontia indica]
488493453	WP_002536897.1	hypothetical protein [Grimontia indica]
490886204	WP_004748173.1	hypothetical protein [Vibrio tubiashii]
490886205	WP_004748174.1	hypothetical protein [Vibrio tubiashii]
490886207	WP_004748176.1	hypothetical protein [Vibrio tubiashii]
490886208	WP_004748177.1	hypothetical protein [Vibrio tubiashii]
490886209	WP_004748178.1	3-demethylubiquinone-9 3-methyltransferase [Vibrio tubiashii]
490886211	WP_004748180.1	HD family phosphohydrolase [Vibrio tubiashii]
491442111	WP_005299901.1	MFS transporter [Aeromonas hydrophila]
491442114	WP_005299904.1	MULTISPECIES: LysR family transcriptional regulator [Aeromonas]
491442117	WP_005299907.1	MULTISPECIES: CysB family transcriptional regulator [Aeromonas]
491442120	WP_005299910.1	hypothetical protein [Aeromonas hydrophila]
491442124	WP_005299914.1	MULTISPECIES: GTP cyclohydrolase [Aeromonas]
491442126	WP_005299916.1	MULTISPECIES: cytidylate kinase [Aeromonas]
491442129	WP_005299919.1	MULTISPECIES: 30S ribosomal protein S1 [Aeromonas]
491565285	WP_005422871.1	hypothetical protein [Aliivibrio fischeri]
491573485	WP_005431065.1	peptidoglycan-binding protein LysM [Vibrio campbellii]
491573549	WP_005431129.1	GCN5 family acetyltransferase [Vibrio campbellii]
491573555	WP_005431135.1	hypothetical protein [Vibrio campbellii]
491573559	WP_005431139.1	1-aminocyclopropane-1-carboxylate deaminase [Vibrio campbellii]
491573588	WP_005431168.1	isochorismatase [Vibrio campbellii]
491577428	WP_005435003.1	histidine kinase [Vibrio harveyi]
491577432	WP_005435007.1	1-aminocyclopropane-1-carboxylate deaminase [Vibrio harveyi]
491577434	WP_005435009.1	peptidoglycan-binding protein LysM [Vibrio harveyi]
491577436	WP_005435011.1	hypothetical protein [Vibrio harveyi]
491577438	WP_005435013.1	phosphinothricin acetyltransferase [Vibrio harveyi]
491577441	WP_005435016.1	GCN5 family acetyltransferase [Vibrio harveyi]
491585778	WP_005443345.1	MULTISPECIES: peptide ABC transporter permease [Vibrio harveyi group]
491593630	WP_005451195.1	MULTISPECIES: ATP-dependent DNA helicase RecQ [Vibrio]
491593635	WP_005451200.1	hypothetical protein [Vibrio harveyi]
491593638	WP_005451203.1	hypothetical protein [Vibrio harveyi]
491593640	WP_005451205.1	hypothetical protein [Vibrio harveyi]
491593644	WP_005451209.1	hypothetical protein [Vibrio harveyi]
491619551	WP_005477100.1	hypothetical protein [Vibrio parahaemolyticus]
491619620	WP_005477168.1	hypothetical protein [Vibrio parahaemolyticus]
491619623	WP_005477171.1	S-type Pyocin family [Vibrio parahaemolyticus]
491619786	WP_005477334.1	MULTISPECIES: bacteriocin immunity protein [Vibrio]
491619804	WP_005477352.1	hypothetical protein [Vibrio parahaemolyticus]
491633242	WP_005490777.1	ATP-binding protein [Vibrio parahaemolyticus]
491639251	WP_005496780.1	hypothetical protein [Vibrio parahaemolyticus]
491639254	WP_005496783.1	MULTISPECIES: transcriptional regulator [Vibrio]
491639256	WP_005496785.1	MULTISPECIES: ribonuclease H [Vibrio]
491639258	WP_005496787.1	hypothetical protein [Vibrio parahaemolyticus]
491639260	WP_005496789.1	hypothetical protein [Vibrio parahaemolyticus]
491639262	WP_005496791.1	hypothetical protein [Vibrio parahaemolyticus]
491639264	WP_005496793.1	DNA helicase II [Vibrio parahaemolyticus]
491678915	WP_005535057.1	hypothetical protein [Vibrio campbellii]
491678916	WP_005535058.1	hypothetical protein [Vibrio campbellii]
491678918	WP_005535060.1	hypothetical protein [Vibrio campbellii]
491678924	WP_005535066.1	1-aminocyclopropane-1-carboxylate deaminase [Vibrio campbellii]
491678927	WP_005535069.1	hypothetical protein [Vibrio campbellii]
491678929	WP_005535071.1	histidine kinase [Vibrio campbellii]
494014900	WP_006957264.1	MULTISPECIES: hypothetical protein [Vibrio]
494019897	WP_006962196.1	uropathogenic specific protein [Vibrio coralliilyticus]
494019898	WP_006962197.1	hypothetical protein [Vibrio coralliilyticus]
494019899	WP_006962198.1	alanine racemase [Vibrio coralliilyticus]
494019900	WP_006962199.1	MULTISPECIES: chemotaxis protein [Vibrio]
497392732	WP_009706945.1	histidine kinase [Vibrio sp. HENC-03]
497392733	WP_009706946.1	serine/threonine protein kinase [Vibrio sp. HENC-03]
497392734	WP_009706947.1	1-aminocyclopropane-1-carboxylate deaminase [Vibrio sp. HENC-03]
497392735	WP_009706948.1	peptidoglycan-binding protein LysM [Vibrio sp. HENC-03]
497392736	WP_009706949.1	hypothetical protein [Vibrio sp. HENC-03]
497392737	WP_009706950.1	phosphinothricin acetyltransferase [Vibrio sp. HENC-03]
497392738	WP_009706951.1	GCN5 family acetyltransferase [Vibrio sp. HENC-03]
498004296	WP_010318452.1	hypothetical protein, partial [Vibrio ordalii]
498004297	WP_010318453.1	phospho-2-dehydro-3-deoxyheptonate aldolase [Vibrio ordalii]
498126482	WP_010440638.1	MULTISPECIES: transcriptional regulator [Vibrio]
498133252	WP_010447408.1	MULTISPECIES: macrolide ABC transporter ATP-binding protein [Vibrio]
498133254	WP_010447410.1	MULTISPECIES: DNA polymerase III subunit alpha [Vibrio]
498133256	WP_010447412.1	hypothetical protein [Vibrio rotiferianus]
498133259	WP_010447415.1	hypothetical protein [Vibrio rotiferianus]
498133262	WP_010447418.1	hypothetical protein [Pseudomonas fuscovaginae]
498133263	WP_010447419.1	hypothetical protein [Vibrio rotiferianus]
498334878	WP_010649034.1	histidine kinase [Vibrio campbellii]
498334880	WP_010649036.1	serine/threonine protein kinase [Vibrio campbellii]
498334882	WP_010649038.1	1-aminocyclopropane-1-carboxylate deaminase [Vibrio campbellii]
498334884	WP_010649040.1	peptidoglycan-binding protein LysM [Vibrio campbellii]
498334886	WP_010649042.1	hypothetical protein [Vibrio campbellii]
498334888	WP_010649044.1	isochorismatase [Vibrio campbellii]
499462004	WP_011149149.1	MULTISPECIES: XRE family transcriptional regulator [Vibrio]
500107605	WP_011783610.1	MULTISPECIES: hypothetical protein [Marinobacter]
500107606	WP_011783611.1	MULTISPECIES: restriction modification system DNA specificity subunit [Marinobacter]
500107610	WP_011783615.1	MULTISPECIES: hypothetical protein [Marinobacter]
500808812	WP_011999328.1	transposase [Vibrio campbellii]
500809813	WP_011999463.1	transcriptional regulator [Vibrio campbellii]
501075668	WP_012126502.1	transposase [Vibrio campbellii]
501075904	WP_012126732.1	colicin immunity protein E2 [Vibrio campbellii]
501075905	WP_012126733.1	hypothetical protein [Vibrio campbellii]
501075906	WP_012126734.1	hypothetical protein [Vibrio campbellii]
501075908	WP_012126736.1	chitinase [Vibrio campbellii]
501076964	WP_012127757.1	hypothetical protein [Vibrio campbellii]
501076965	WP_012127758.1	hypothetical protein [Vibrio campbellii]
501076966	WP_012127759.1	transposase [Vibrio campbellii]
501077600	WP_012128378.1	MULTISPECIES: hypothetical protein [Vibrio]
501077602	WP_012128380.1	hypothetical protein [Vibrio campbellii]
501077604	WP_012128382.1	hypothetical protein [Vibrio campbellii]
501077605	WP_012128383.1	hypothetical protein [Vibrio campbellii]
501077607	WP_012128385.1	transposase [Vibrio campbellii]
501528120	WP_012534617.1	hypothetical protein [Aliivibrio fischeri]
501528257	WP_012534754.1	hypothetical protein [Aliivibrio fischeri]
501528265	WP_012534762.1	hypothetical protein [Aliivibrio fischeri]
501528374	WP_012534871.1	hypothetical protein [Aliivibrio fischeri]
501528640	WP_012535134.1	hypothetical protein [Aliivibrio fischeri]
501528700	WP_012535194.1	peptidoglycan-binding protein LysM [Aliivibrio fischeri]
501528856	WP_012535349.1	diguanylate cyclase [Aliivibrio fischeri]
501528885	WP_012535377.1	peptidoglycan-binding protein LysM [Aliivibrio fischeri]
501528891	WP_012535383.1	hypothetical protein [Aliivibrio fischeri]
501547248	WP_012551805.1	MULTISPECIES: hypothetical protein [Aliivibrio]
503561982	WP_013796058.1	DNA-binding protein [Marinomonas posidonica]
503561983	WP_013796059.1	hypothetical protein [Marinomonas posidonica]
503561984	WP_013796060.1	hypothetical protein [Marinomonas posidonica]
503561986	WP_013796062.1	peptidoglycan-binding protein [Marinomonas posidonica]
503561987	WP_013796063.1	hypothetical protein [Marinomonas posidonica]
503561988	WP_013796064.1	hypothetical protein [Marinomonas posidonica]
503561989	WP_013796065.1	hypothetical protein [Marinomonas posidonica]
503623378	WP_013857454.1	hypothetical protein [Vibrio anguillarum]
503623380	WP_013857456.1	hypothetical protein [Vibrio anguillarum]
503623381	WP_013857457.1	hypothetical protein [Vibrio anguillarum]
503623382	WP_013857458.1	hypothetical protein [Vibrio anguillarum]
515163759	WP_016792302.1	MULTISPECIES: integrase [Vibrio]
515526515	WP_016959764.1	D-amino acid dehydrogenase small subunit [Enterovibrio norvegicus]
515570023	WP_017002833.1	hypothetical protein [Enterovibrio norvegicus]
515570024	WP_017002834.1	peptidase M15 [Enterovibrio norvegicus]
515570025	WP_017002835.1	hypothetical protein [Enterovibrio norvegicus]
515570026	WP_017002836.1	hypothetical protein [Enterovibrio norvegicus]
515570027	WP_017002837.1	hypothetical protein [Enterovibrio norvegicus]
515570028	WP_017002838.1	hypothetical protein [Enterovibrio norvegicus]
515570029	WP_017002839.1	hypothetical protein [Enterovibrio norvegicus]
515573111	WP_017005901.1	hypothetical protein [Enterovibrio norvegicus]
515573113	WP_017005903.1	hypothetical protein [Enterovibrio norvegicus]
515573114	WP_017005904.1	ketohydroxyglutarate aldolase [Enterovibrio norvegicus]
515578761	WP_017011509.1	phosphogluconate dehydratase [Enterovibrio calviensis]
515578762	WP_017011510.1	transcriptional regulator [Enterovibrio calviensis]
515578763	WP_017011511.1	hypothetical protein [Enterovibrio calviensis]
515578764	WP_017011512.1	hypothetical protein [Enterovibrio calviensis]
515578765	WP_017011513.1	hypothetical protein [Enterovibrio calviensis]
515578766	WP_017011514.1	hypothetical protein [Enterovibrio calviensis]
515578767	WP_017011515.1	hypothetical protein [Enterovibrio calviensis]
515579831	WP_017012569.1	ketohydroxyglutarate aldolase [Enterovibrio calviensis]
515579835	WP_017012573.1	hypothetical protein [Enterovibrio calviensis]
515579836	WP_017012574.1	hypothetical protein [Enterovibrio calviensis]
515579837	WP_017012575.1	hypothetical protein [Enterovibrio calviensis]
515579838	WP_017012576.1	hypothetical protein [Enterovibrio calviensis]
515579839	WP_017012577.1	hypothetical protein [Enterovibrio calviensis]
515580798	WP_017013530.1	hypothetical protein [Enterovibrio calviensis]
515580799	WP_017013531.1	hypothetical protein [Enterovibrio calviensis]
515580800	WP_017013532.1	hypothetical protein [Enterovibrio calviensis]
515580801	WP_017013533.1	hypothetical protein [Enterovibrio calviensis]
515580803	WP_017013535.1	peptidase M15 [Enterovibrio calviensis]
515580804	WP_017013536.1	hypothetical protein [Enterovibrio calviensis]
515581784	WP_017014510.1	DEAD/DEAH box helicase [Enterovibrio calviensis]
515581785	WP_017014511.1	hypothetical protein [Enterovibrio calviensis]
515581786	WP_017014512.1	hypothetical protein [Enterovibrio calviensis]
515581787	WP_017014513.1	hypothetical protein [Enterovibrio calviensis]
515581788	WP_017014514.1	hypothetical protein [Enterovibrio calviensis]
515581789	WP_017014515.1	hypothetical protein [Enterovibrio calviensis]
515584340	WP_017017047.1	hypothetical protein [Enterovibrio calviensis]
515584341	WP_017017048.1	hypothetical protein [Enterovibrio calviensis]
515584342	WP_017017049.1	hypothetical protein [Enterovibrio calviensis]
515584343	WP_017017050.1	hypothetical protein [Enterovibrio calviensis]
515584344	WP_017017051.1	transcriptional regulator [Enterovibrio calviensis]
515584345	WP_017017052.1	phosphogluconate dehydratase [Enterovibrio calviensis]
515588195	WP_017020870.1	hypothetical protein [Aliivibrio logei]
515588197	WP_017020872.1	hypothetical protein [Aliivibrio logei]
515588198	WP_017020873.1	dihydroorotase [Aliivibrio logei]
515604870	WP_017037470.1	MULTISPECIES: hypothetical protein [Vibrio]
515604871	WP_017037471.1	MULTISPECIES: hypothetical protein [Vibrio]
515616149	WP_017048749.1	transcriptional regulator [Vibrio ordalii]
515616150	WP_017048750.1	hypothetical protein [Vibrio ordalii]
515616151	WP_017048751.1	hypothetical protein [Vibrio ordalii]
515617065	WP_017049665.1	hypothetical protein [Vibrio ordalii]
515617066	WP_017049666.1	S-type Pyocin domain-containing protein [Vibrio ordalii]
515617067	WP_017049667.1	hypothetical protein [Vibrio ordalii]
515617068	WP_017049668.1	hypothetical protein [Vibrio ordalii]
515617069	WP_017049669.1	hypothetical protein [Vibrio ordalii]
515618228	WP_017050828.1	transcriptional regulator [Vibrio ordalii]
515618229	WP_017050829.1	hypothetical protein [Vibrio ordalii]
515618230	WP_017050830.1	S-type Pyocin domain-containing protein [Vibrio ordalii]
515618231	WP_017050831.1	hypothetical protein [Vibrio ordalii]
515618232	WP_017050832.1	hypothetical protein [Vibrio ordalii]
515618233	WP_017050833.1	hypothetical protein [Vibrio ordalii]
515618236	WP_017050836.1	hypothetical protein [Vibrio ordalii]
515618385	WP_017050985.1	hypothetical protein [Vibrio ordalii]
515644491	WP_017077091.1	ABC transporter permease [Vibrio splendidus]
515644492	WP_017077092.1	ABC transporter ATP-binding protein [Vibrio splendidus]
515644493	WP_017077093.1	hypothetical protein [Vibrio splendidus]
515644494	WP_017077094.1	hypothetical protein [Vibrio splendidus]
515644495	WP_017077095.1	hypothetical protein [Vibrio splendidus]
515644496	WP_017077096.1	hypothetical protein [Vibrio splendidus]
515646941	WP_017079541.1	hypothetical protein [Vibrio splendidus]
515646942	WP_017079542.1	hypothetical protein [Vibrio splendidus]
515646945	WP_017079545.1	hypothetical protein [Vibrio splendidus]
515646946	WP_017079546.1	transposase [Vibrio splendidus]
515647206	WP_017079806.1	ABC transporter [Vibrio splendidus]
515647207	WP_017079807.1	hypothetical protein [Vibrio splendidus]
515647208	WP_017079808.1	hypothetical protein [Vibrio splendidus]
515647209	WP_017079809.1	hypothetical protein [Vibrio splendidus]
515647210	WP_017079810.1	hypothetical protein [Vibrio splendidus]
515648712	WP_017081312.1	hypothetical protein [Vibrio splendidus]
515649261	WP_017081861.1	ABC transporter [Vibrio splendidus]
515649262	WP_017081862.1	hypothetical protein [Vibrio splendidus]
515649263	WP_017081863.1	hypothetical protein [Vibrio splendidus]
515649265	WP_017081865.1	2', 3'-cyclic nucleotide 2'-phosphodiesterase [Vibrio splendidus]
515664858	WP_017097458.1	hypothetical protein, partial [Vibrio tasmaniensis]
515664859	WP_017097459.1	hypothetical protein [Vibrio tasmaniensis]
515664860	WP_017097460.1	hypothetical protein [Vibrio tasmaniensis]
515664861	WP_017097461.1	hypothetical protein [Vibrio tasmaniensis]
515664862	WP_017097462.1	hypothetical protein [Vibrio tasmaniensis]
515665928	WP_017098528.1	MULTISPECIES: hypothetical protein [Vibrio]
515672097	WP_017104697.1	hypothetical protein [Vibrio tasmaniensis]
515672099	WP_017104699.1	hypothetical protein [Vibrio tasmaniensis]
515672100	WP_017104700.1	hypothetical protein [Vibrio tasmaniensis]
515672101	WP_017104701.1	hypothetical protein [Vibrio tasmaniensis]
515672102	WP_017104702.1	hypothetical protein [Vibrio tasmaniensis]
516018687	WP_017449270.1	chromosome partitioning protein ParA [Vibrio parahaemolyticus]
516018692	WP_017449275.1	hypothetical protein [Vibrio parahaemolyticus]
516018817	WP_017449400.1	hypothetical protein [Vibrio parahaemolyticus]
516018818	WP_017449401.1	hypothetical protein [Vibrio parahaemolyticus]
516018819	WP_017449402.1	hypothetical protein [Vibrio parahaemolyticus]
516018820	WP_017449403.1	S-type Pyocin domain-containing protein [Vibrio parahaemolyticus]
516018821	WP_017449404.1	hypothetical protein [Vibrio parahaemolyticus]
516229463	WP_017633426.1	hypothetical protein [Vibrio sp. 712i1]
518104643	WP_019274851.1	hypothetical protein [Vibrio coralliilyticus]
518106878	WP_019277086.1	DNA mismatch repair protein MutT, partial [Vibrio coralliilyticus]
518106879	WP_019277087.1	hypothetical protein [Vibrio coralliilyticus]
518106881	WP_019277089.1	hypothetical protein [Vibrio coralliilyticus]
518106899	WP_019277107.1	hypothetical protein, partial [Vibrio coralliilyticus]
518106900	WP_019277108.1	hypothetical protein [Vibrio coralliilyticus]
518106901	WP_019277109.1	alanine racemase [Vibrio coralliilyticus]
518106902	WP_019277110.1	chemotaxis protein [Vibrio coralliilyticus]
518110960	WP_019281168.1	membrane protein [Vibrio anguillarum]
518110961	WP_019281169.1	transcriptional regulator [Vibrio anguillarum]
518110962	WP_019281170.1	hypothetical protein [Vibrio anguillarum]
518110963	WP_019281171.1	hypothetical protein [Vibrio anguillarum]
518110964	WP_019281172.1	hypothetical protein [Vibrio anguillarum]
518180352	WP_019350560.1	hypothetical protein, partial [Vibrio splendidus]
518180353	WP_019350561.1	hypothetical protein [Vibrio splendidus]
518180354	WP_019350562.1	hypothetical protein [Vibrio splendidus]
518180355	WP_019350563.1	hypothetical protein [Vibrio splendidus]
518180356	WP_019350564.1	hypothetical protein [Vibrio splendidus]
518665849	WP_019827556.1	ribonuclease H [Vibrio cholerae]
518665851	WP_019827558.1	S-type Pyocin domain-containing protein [Vibrio cholerae]
518665853	WP_019827560.1	hypothetical protein [Vibrio cholerae]
518665855	WP_019827562.1	hypothetical protein [Vibrio cholerae]
518665857	WP_019827564.1	hypothetical protein [Vibrio cholerae]
519042031	WP_020197906.1	histidine kinase [Vibrio owensii]
519042032	WP_020197907.1	serine/threonine protein kinase [Vibrio owensii]
519042033	WP_020197908.1	1-aminocyclopropane-1-carboxylate deaminase [Vibrio owensii]
519042034	WP_020197909.1	peptidoglycan-binding protein LysM [Vibrio owensii]
519042035	WP_020197910.1	hypothetical protein [Vibrio owensii]
519042036	WP_020197911.1	phosphinothricin acetyltransferase [Vibrio owensii]
542101615	WP_021017781.1	RNA-directed DNA polymerase [Vibrio campbellii]
542101882	WP_021018048.1	short-chain dehydrogenase [Vibrio campbellii]
543169315	WP_021021222.1	precorrin-3B C17-methyltransferase [Vibrio gazogenes]
543169317	WP_021021224.1	hypothetical protein [Vibrio gazogenes]
543169320	WP_021021227.1	hypothetical protein [Vibrio gazogenes]
543217411	WP_021022803.1	hypothetical protein [Salinivibrio costicola]
543217413	WP_021022805.1	hypothetical protein [Salinivibrio costicola]
543217414	WP_021022806.1	condesin subunit E [Salinivibrio costicola]
543217416	WP_021022808.1	membrane protein [Salinivibrio costicola]
543217494	WP_021022886.1	MULTISPECIES: Holliday junction DNA helicase [Salinivibrio]
543217495	WP_021022887.1	hypothetical protein [Salinivibrio costicola]
543218781	WP_021023819.1	cell division protein MukB [Salinivibrio costicola]
543219899	WP_021024379.1	hypothetical protein [Salinivibrio costicola]
543219903	WP_021024381.1	XRE family transcriptional regulator [Salinivibrio costicola]
543219913	WP_021024386.1	hypothetical protein [Salinivibrio costicola]
543219936	WP_021024395.1	biotin synthase [Salinivibrio costicola]
543220292	WP_021024566.1	membrane protein [Salinivibrio costicola]
543220296	WP_021024568.1	hypothetical protein [Salinivibrio costicola]
543220396	WP_021024616.1	hypothetical protein [Salinivibrio costicola]
543220398	WP_021024617.1	metallo-beta-lactamase [Salinivibrio costicola]
545087432	WP_021457254.1	hypothetical protein [Vibrio coralliilyticus]
545087433	WP_021457255.1	hypothetical protein [Vibrio coralliilyticus]
545087437	WP_021457259.1	hypothetical protein [Vibrio coralliilyticus]
545087438	WP_021457260.1	DNA mismatch repair protein MutT [Vibrio coralliilyticus]
545470857	WP_021707332.1	glutamine--fructose-6-phosphate aminotransferase [Vibrio proteolyticus]
545470860	WP_021707335.1	hypothetical protein [Vibrio proteolyticus]
545470861	WP_021707336.1	hypothetical protein [Vibrio proteolyticus]
545470862	WP_021707337.1	glycosyltransferase [Vibrio proteolyticus]
545470863	WP_021707338.1	hypothetical protein [Vibrio proteolyticus]
545474362	WP_021710681.1	hypothetical protein [Vibrio azureus]
545474363	WP_021710682.1	hypothetical protein [Vibrio azureus]
545474364	WP_021710683.1	hypothetical protein [Vibrio azureus]
545474365	WP_021710684.1	hypothetical protein [Vibrio azureus]
545474366	WP_021710685.1	hypothetical protein [Vibrio azureus]
545474367	WP_021710686.1	hypothetical protein [Vibrio azureus]
549778404	WP_022552152.1	1-acyl-sn-glycerol-3-phosphate acyltransferase [Vibrio nigripulchritudo]
549778406	WP_022552153.1	hypothetical protein [Vibrio nigripulchritudo]
550288921	WP_022609601.1	hypothetical protein [Vibrio nigripulchritudo]
550288927	WP_022609602.1	colicin E8 immunity protein [Vibrio nigripulchritudo]
550288946	WP_022609604.1	hypothetical protein [Vibrio nigripulchritudo]
550364094	WP_022613787.1	hypothetical protein [Vibrio nigripulchritudo]
550364100	WP_022613788.1	hypothetical protein [Vibrio nigripulchritudo]
550364107	WP_022613789.1	hypothetical protein [Vibrio nigripulchritudo]
550364113	WP_022613790.1	transposase [Vibrio nigripulchritudo]
550364118	WP_022613791.1	hypothetical protein [Vibrio nigripulchritudo]
550364122	WP_022613792.1	hypothetical protein [Vibrio nigripulchritudo]
552524942	WP_022992643.1	SAM-dependent methyltransferase [Marinobacter sp. C1S70]
552524944	WP_022992645.1	barnase inhibitor [Marinobacter sp. C1S70]
552524945	WP_022992646.1	DEAD/DEAH box helicase [Marinobacter sp. C1S70]
560192481	WP_023604331.1	cell envelope biogenesis protein OmpA [Aliivibrio logei]
560192483	WP_023604333.1	hypothetical protein [Aliivibrio logei]
560192484	WP_023604334.1	cell wall degradation protein [Aliivibrio logei]
560192485	WP_023604335.1	CRISPR-associated protein [Aliivibrio logei]
560192486	WP_023604336.1	hypothetical protein [Aliivibrio logei]
560192487	WP_023604337.1	hypothetical protein [Aliivibrio logei]
639553186	WP_024700452.1	hypothetical protein [Vibrio parahaemolyticus]
639553187	WP_024700453.1	hypothetical protein [Vibrio parahaemolyticus]
639553188	WP_024700454.1	MULTISPECIES: colicin immunity protein [Vibrio]
639553189	WP_024700455.1	S-type Pyocin domain-containing protein [Vibrio parahaemolyticus]
639553190	WP_024700456.1	ribonuclease H [Vibrio parahaemolyticus]
639553191	WP_024700457.1	MULTISPECIES: transcriptional regulator [Vibrio]
639553192	WP_024700458.1	hypothetical protein [Vibrio parahaemolyticus]
640506077	WP_024942545.1	MULTISPECIES: hypothetical protein [Aeromonas]
646381469	WP_025519847.1	S-type Pyocin family protein, partial [Vibrio parahaemolyticus]
647055974	WP_025634702.1	type IV secretory pathway, VirD2 protein [Vibrio parahaemolyticus]
647055981	WP_025634703.1	hypothetical protein [Vibrio parahaemolyticus]
647055989	WP_025634705.1	DNA-binding protein [Vibrio parahaemolyticus]
647056002	WP_025634708.1	hypothetical protein [Vibrio parahaemolyticus]
647056005	WP_025634709.1	hypothetical protein [Vibrio parahaemolyticus]
647219532	WP_025673020.1	hypothetical protein [Salinivibrio socompensis]
647219533	WP_025673021.1	UDP-glucose 6-dehydrogenase [Salinivibrio socompensis]
647219535	WP_025673023.1	hypothetical protein, partial [Salinivibrio socompensis]
647219692	WP_025673172.1	dethiobiotin synthetase [Salinivibrio socompensis]
647219694	WP_025673174.1	hypothetical protein [Salinivibrio socompensis]
647220848	WP_025674247.1	DEAD/DEAH box helicase [Salinivibrio socompensis]
647220851	WP_025674249.1	plasmid stabilization protein [Salinivibrio socompensis]
647220852	WP_025674250.1	hypothetical protein [Salinivibrio socompensis]
647294940	WP_025739227.1	biotin synthase [Salinivibrio socompensis]
647295512	WP_025739755.1	DEAD/DEAH box helicase [Salinivibrio socompensis]
647295514	WP_025739757.1	hypothetical protein, partial [Salinivibrio socompensis]
647301106	WP_025744694.1	hypothetical protein [Salinivibrio costicola]
647301193	WP_025744765.1	hypothetical protein, partial [Salinivibrio costicola]
647301391	WP_025744924.1	hypothetical protein [Salinivibrio costicola]
647301393	WP_025744926.1	acetyltransferase [Salinivibrio costicola]
647301400	WP_025744930.1	SAM-dependent methyltransferase [Salinivibrio costicola]
647338401	WP_025767122.1	hypothetical protein [Vibrio parahaemolyticus]
647338402	WP_025767123.1	hypothetical protein [Vibrio parahaemolyticus]
647338403	WP_025767124.1	hypothetical protein [Vibrio parahaemolyticus]
647338404	WP_025767125.1	S-type Pyocin family protein [Vibrio parahaemolyticus]
647338405	WP_025767126.1	colicin transporter [Vibrio parahaemolyticus]
647338406	WP_025767127.1	hypothetical protein [Vibrio parahaemolyticus]
647338407	WP_025767128.1	pyrophosphatase [Vibrio parahaemolyticus]
647434506	WP_025789729.1	chromosome partitioning protein ParB [Vibrio parahaemolyticus]
647434510	WP_025789730.1	hypothetical protein [Vibrio parahaemolyticus]
647434513	WP_025789731.1	hypothetical protein [Vibrio parahaemolyticus]
647525648	WP_025818676.1	hypothetical protein [Vibrio parahaemolyticus]
647525651	WP_025818677.1	hypothetical protein [Vibrio parahaemolyticus]
647525653	WP_025818678.1	DNA invertase [Vibrio parahaemolyticus]
648183367	WP_025987739.1	hypothetical protein [Vibrio cholerae]
648244173	WP_026025322.1	hypothetical protein [Aliivibrio logei]
648244174	WP_026025323.1	oxidoreductase [Aliivibrio logei]
648247177	WP_026028326.1	hypothetical protein [Vibrio ordalii]
651357427	WP_026469794.1	lipoprotein [Aliivibrio logei]
652998434	WP_027250682.1	hypothetical protein [Photobacterium halotolerans]
652998435	WP_027250683.1	hypothetical protein [Photobacterium halotolerans]
652998436	WP_027250684.1	hypothetical protein [Photobacterium halotolerans]
652999134	WP_027251378.1	RNA helicase [Photobacterium halotolerans]
652999135	WP_027251379.1	glutathione S-transferase [Photobacterium halotolerans]
652999136	WP_027251380.1	hypothetical protein [Photobacterium halotolerans]
652999137	WP_027251381.1	hypothetical protein [Photobacterium halotolerans]
652999138	WP_027251382.1	hypothetical protein [Photobacterium halotolerans]
652999139	WP_027251383.1	hypothetical protein [Photobacterium halotolerans]
652999307	WP_027251548.1	hypothetical protein [Photobacterium halotolerans]
652999308	WP_027251549.1	hypothetical protein [Photobacterium halotolerans]
652999309	WP_027251550.1	hypothetical protein [Photobacterium halotolerans]
652999310	WP_027251551.1	hypothetical protein [Photobacterium halotolerans]
652999311	WP_027251552.1	hypothetical protein [Photobacterium halotolerans]
653000080	WP_027252284.1	bifunctional PTS system fructose-specific transporter subunit IIA/HPr protein [Photobacterium halotolerans]
653000081	WP_027252285.1	transcriptional regulator [Photobacterium halotolerans]
653000083	WP_027252287.1	ABC transporter [Photobacterium halotolerans]
653000084	WP_027252288.1	ABC transporter permease [Photobacterium halotolerans]
653000085	WP_027252289.1	ABC transporter ATP-binding protein [Photobacterium halotolerans]
653831763	WP_027694319.1	hypothetical protein [Vibrio gazogenes]
653831766	WP_027694320.1	nucleoside-diphosphate sugar epimerase [Vibrio gazogenes]
654157717	WP_027726848.1	GCN5 family acetyltransferase [Vibrio owensii]
655122347	WP_028569617.1	hypothetical protein [Salinivibrio costicola]
655122462	WP_028569732.1	hypothetical protein, partial [Salinivibrio costicola]
656278664	WP_029224317.1	cell division protein FtsX [Vibrio splendidus]
656280003	WP_029225656.1	DNA polymerase V [Vibrio tasmaniensis]
656290923	WP_029236247.1	hypothetical protein [Vibrio coralliilyticus]
657063597	WP_029305881.1	hypothetical protein [Aeromonas dhakensis]
657844137	WP_029559157.1	ATPase AAA [Vibrio parahaemolyticus]
657925615	WP_029626892.1	2,3-dihydroxybenzoate-2,3-dehydrogenase [Vibrio ordalii]
657926851	WP_029628119.1	transcriptional regulator [Vibrio cholerae]
657926852	WP_029628120.1	S-type Pyocin domain-containing protein [Vibrio cholerae]
657926853	WP_029628121.1	hypothetical protein [Vibrio cholerae]
657926854	WP_029628122.1	hypothetical protein [Vibrio cholerae]
658966443	WP_029811819.1	hypothetical protein [Vibrio parahaemolyticus]
658982306	WP_029824000.1	hypothetical protein [Vibrio parahaemolyticus]
658982308	WP_029824002.1	hypothetical protein [Vibrio parahaemolyticus]
658982309	WP_029824003.1	S-type Pyocin domain-containing protein [Vibrio parahaemolyticus]
658982310	WP_029824004.1	hypothetical protein [Vibrio parahaemolyticus]
658988334	WP_029827262.1	S-type Pyocin domain-containing protein [Vibrio parahaemolyticus]
658988336	WP_029827263.1	hypothetical protein [Vibrio parahaemolyticus]
658988337	WP_029827264.1	DEAD/DEAH box helicase [Vibrio parahaemolyticus]
658988339	WP_029827265.1	hypothetical protein [Vibrio parahaemolyticus]
659037805	WP_029856709.1	hypothetical protein [Vibrio parahaemolyticus]
659037806	WP_029856710.1	hypothetical protein [Vibrio parahaemolyticus]
659037811	WP_029856715.1	hypothetical protein [Vibrio parahaemolyticus]
659037813	WP_029856717.1	MULTISPECIES: hypothetical protein [Vibrio]
659037815	WP_029856718.1	hypothetical protein [Vibrio parahaemolyticus]
659038378	WP_029857140.1	hypothetical protein [Vibrio parahaemolyticus]
659038379	WP_029857141.1	transcriptional regulator [Vibrio parahaemolyticus]
659038380	WP_029857142.1	hypothetical protein [Vibrio parahaemolyticus]
659038382	WP_029857144.1	S-type Pyocin domain-containing protein [Vibrio parahaemolyticus]
659038384	WP_029857145.1	DNA helicase [Vibrio parahaemolyticus]
659038387	WP_029857148.1	hypothetical protein [Vibrio parahaemolyticus]
659039095	WP_029857583.1	hypothetical protein [Vibrio parahaemolyticus]
659039096	WP_029857584.1	hypothetical protein [Vibrio parahaemolyticus]
659039097	WP_029857585.1	DNA invertase [Vibrio parahaemolyticus]
665977013	WP_031342974.1	hypothetical protein [Vibrio coralliilyticus]
670465799	WP_031414577.1	hypothetical protein [Vibrio parahaemolyticus]
670465804	WP_031414582.1	S-type Pyocin domain-containing protein [Vibrio parahaemolyticus]
670465806	WP_031414584.1	hypothetical protein [Vibrio parahaemolyticus]
670465808	WP_031414586.1	DNA helicase [Vibrio parahaemolyticus]
670465810	WP_031414588.1	DNA helicase II [Vibrio parahaemolyticus]
670469616	WP_031418254.1	transcriptional regulator [Vibrio parahaemolyticus]
670469619	WP_031418257.1	S-type Pyocin domain-containing protein [Vibrio parahaemolyticus]
670469621	WP_031418259.1	hypothetical protein, partial [Vibrio parahaemolyticus]
670469623	WP_031418261.1	hypothetical protein [Vibrio parahaemolyticus]
670469625	WP_031418263.1	DNA invertase [Vibrio parahaemolyticus]
670478234	WP_031426723.1	S-type Pyocin domain-containing protein [Vibrio parahaemolyticus]
670480121	WP_031428478.1	hypothetical protein [Vibrio parahaemolyticus]
670480123	WP_031428480.1	S-type Pyocin domain-containing protein [Vibrio parahaemolyticus]
670480129	WP_031428486.1	hypothetical protein [Vibrio parahaemolyticus]
670482679	WP_031431012.1	hypothetical protein [Vibrio parahaemolyticus]
670482681	WP_031431014.1	hypothetical protein [Vibrio parahaemolyticus]
670482682	WP_031431015.1	hypothetical protein [Vibrio parahaemolyticus]
670482684	WP_031431017.1	hypothetical protein [Vibrio parahaemolyticus]
670482686	WP_031431019.1	hypothetical protein [Vibrio parahaemolyticus]
670482687	WP_031431020.1	hypothetical protein [Vibrio parahaemolyticus]
686144768	WP_031780108.1	hypothetical protein [Vibrio parahaemolyticus]
686144769	WP_031780109.1	S-type Pyocin domain-containing protein, partial [Vibrio parahaemolyticus]
686164090	WP_031792386.1	transcriptional regulator, partial [Vibrio parahaemolyticus]
686164190	WP_031792486.1	hypothetical protein [Vibrio parahaemolyticus]
686200950	WP_031809724.1	hypothetical protein [Vibrio parahaemolyticus]
686211013	WP_031812766.1	hypothetical protein [Vibrio sp. 712i1]
686211014	WP_031812767.1	S-type Pyocin family protein, partial [Vibrio sp. 712i1]
686234623	WP_031828974.1	S-type Pyocin domain-containing protein, partial [Vibrio parahaemolyticus]
686235674	WP_031829612.1	S-type Pyocin family protein, partial [Vibrio parahaemolyticus]
686235675	WP_031829613.1	S-type Pyocin family protein, partial [Vibrio parahaemolyticus]
694127503	WP_032468076.1	S-type Pyocin domain-containing protein [Vibrio cholerae]
694129211	WP_032469676.1	S-type Pyocin domain-containing protein [Vibrio sp. RC341]
694129212	WP_032469677.1	MULTISPECIES: hypothetical protein, partial [Vibrio]
694131738	WP_032472002.1	hypothetical protein, partial [Vibrio cholerae]
694131977	WP_032472229.1	S-type Pyocin domain-containing protein [Vibrio cholerae]
694134515	WP_032474286.1	S-type Pyocin domain-containing protein [Vibrio cholerae]
694140245	WP_032478581.1	S-type Pyocin domain-containing protein [Vibrio cholerae]
695351502	WP_032545781.1	hypothetical protein, partial [Vibrio splendidus]
695356116	WP_032546960.1	hypothetical protein, partial [Vibrio splendidus]
696455480	WP_033004135.1	hypothetical protein [Vibrio azureus]
696457897	WP_033005011.1	protein kinase [Vibrio harveyi]
696464302	WP_033007626.1	hypothetical protein [Vibrio harveyi]
696464307	WP_033007629.1	chloramphenicol resistance permease RarD, partial [Vibrio harveyi]
703204191	WP_033379181.1	hypothetical protein, partial [Salinivibrio costicola]
703204524	WP_033379281.1	condesin subunit F [Salinivibrio costicola]
703204922	WP_033379373.1	hypothetical protein, partial [Salinivibrio costicola]
729045114	WP_033929395.1	hypothetical protein [Vibrio cholerae]
729045115	WP_033929396.1	hypothetical protein [Vibrio cholerae]
729045116	WP_033929397.1	serine/threonine protein kinase [Vibrio cholerae]
729045117	WP_033929398.1	hypothetical protein [Vibrio cholerae]
729045131	WP_033929412.1	S-type Pyocin domain-containing protein [Vibrio cholerae]
737016480	WP_035012046.1	hypothetical protein [Enterovibrio norvegicus]
737016484	WP_035012050.1	hypothetical protein, partial [Enterovibrio norvegicus]
737018064	WP_035013582.1	hypothetical protein, partial [Enterovibrio calviensis]
737018628	WP_035014141.1	hypothetical protein [Enterovibrio calviensis]
737019124	WP_035014631.1	hypothetical protein, partial [Enterovibrio calviensis]
738193756	WP_036149744.1	hypothetical protein, partial [Marinobacter sp. C1S70]
738249481	WP_036204661.1	ATP-binding protein [Marinobacter sp. MCTG268]
738250031	WP_036205209.1	hypothetical protein [Marinobacter sp. MCTG268]
738250034	WP_036205212.1	hypothetical protein [Marinobacter sp. MCTG268]
738250036	WP_036205214.1	hypothetical protein [Marinobacter sp. MCTG268]
738250038	WP_036205216.1	hypothetical protein [Marinobacter sp. MCTG268]
738250041	WP_036205219.1	hypothetical protein [Marinobacter sp. MCTG268]
738250713	WP_036205877.1	hypothetical protein, partial [Marinobacter sp. MCTG268]
738858991	WP_036747966.1	hypothetical protein [Photobacterium halotolerans]
738858993	WP_036747968.1	BetI family transcriptional regulator [Photobacterium halotolerans]
738859197	WP_036748169.1	hypothetical protein, partial [Photobacterium halotolerans]
738859200	WP_036748172.1	hypothetical protein, partial [Photobacterium halotolerans]
738859203	WP_036748175.1	hypothetical protein, partial [Photobacterium halotolerans]
738859206	WP_036748178.1	hypothetical protein, partial [Photobacterium halotolerans]
738866464	WP_036755113.1	16S rRNA methyltransferase [Photobacterium halotolerans]
738866466	WP_036755115.1	permease [Photobacterium halotolerans]
738866468	WP_036755117.1	hypothetical protein [Photobacterium halotolerans]
738866469	WP_036755118.1	hypothetical protein [Photobacterium halotolerans]
738866472	WP_036755120.1	hypothetical protein [Photobacterium halotolerans]
738866688	WP_036755328.1	histidine kinase [Photobacterium halotolerans]
738866691	WP_036755331.1	hypothetical protein, partial [Photobacterium halotolerans]
738867688	WP_036756306.1	AraC family transcriptional regulator [Photobacterium halotolerans]
738867690	WP_036756308.1	exonuclease [Photobacterium halotolerans]
738867692	WP_036756310.1	endoribonuclease L-PSP [Photobacterium halotolerans]
738867695	WP_036756313.1	hypothetical protein [Photobacterium halotolerans]
738867697	WP_036756315.1	hypothetical protein, partial [Photobacterium halotolerans]
738868109	WP_036756715.1	hypothetical protein [Photobacterium halotolerans]
738868111	WP_036756717.1	hypothetical protein [Photobacterium halotolerans]
738868113	WP_036756719.1	hypothetical protein [Photobacterium halotolerans]
738868116	WP_036756722.1	hypothetical protein [Photobacterium halotolerans]
738868118	WP_036756724.1	tripartite tricarboxylate transporter TctA [Photobacterium halotolerans]
738868121	WP_036756727.1	transporter [Photobacterium halotolerans]
738868184	WP_036756790.1	hypothetical protein [Photobacterium halotolerans]
738868186	WP_036756792.1	hypothetical protein [Photobacterium halotolerans]
738868187	WP_036756793.1	hypothetical protein [Photobacterium halotolerans]
738868190	WP_036756795.1	hypothetical protein [Photobacterium halotolerans]
738868195	WP_036756800.1	hypothetical protein [Photobacterium halotolerans]
738868196	WP_036756801.1	hypothetical protein [Photobacterium halotolerans]
738868424	WP_036757026.1	hypothetical protein [Photobacterium halotolerans]
738868449	WP_036757051.1	hypothetical protein [Photobacterium halotolerans]
738869910	WP_036758427.1	hypothetical protein, partial [Photobacterium halotolerans]
738869913	WP_036758430.1	membrane protein, partial [Photobacterium halotolerans]
738869915	WP_036758432.1	hypothetical protein, partial [Photobacterium halotolerans]
738869918	WP_036758435.1	membrane protein, partial [Photobacterium halotolerans]
738870366	WP_036758878.1	hypothetical protein, partial [Photobacterium halotolerans]
738870502	WP_036759013.1	hypothetical protein, partial [Photobacterium halotolerans]
738870520	WP_036759030.1	hypothetical protein, partial [Photobacterium halotolerans]
738870962	WP_036759461.1	hypothetical protein [Photobacterium halotolerans]
738871050	WP_036759548.1	hypothetical protein, partial [Photobacterium halotolerans]
739470506	WP_037330408.1	hypothetical protein, partial [Salinivibrio socompensis]
739470507	WP_037330409.1	hypothetical protein [Salinivibrio socompensis]
739470644	WP_037330546.1	hypothetical protein, partial [Salinivibrio socompensis]
739493664	WP_037353404.1	XRE family transcriptional regulator [Salinivibrio socompensis]
739493773	WP_037353513.1	S-type Pyocin domain-containing protein, partial [Salinivibrio socompensis]
739494659	WP_037354395.1	hypothetical protein, partial [Salinivibrio socompensis]
739495506	WP_037355237.1	S-type Pyocin domain-containing protein, partial [Salinivibrio socompensis]
739508259	WP_037367944.1	hypothetical protein, partial [Salinivibrio costicola]
739508418	WP_037368103.1	hypothetical protein [Salinivibrio costicola]
739508420	WP_037368105.1	hypothetical protein, partial [Salinivibrio costicola]
739508620	WP_037368305.1	S-type Pyocin domain-containing protein, partial [Salinivibrio costicola]
740311509	WP_038148856.1	S-type Pyocin domain-containing protein [Vibrio anguillarum]
740320306	WP_038157471.1	MFS transporter [Vibrio sp. B183]
740320308	WP_038157473.1	chloramphenicol acetyltransferase CAT [Vibrio sp. B183]
740320310	WP_038157475.1	hypothetical protein [Vibrio sp. B183]
740320313	WP_038157478.1	integrase [Vibrio sp. B183]
740320315	WP_038157480.1	transposase [Vibrio sp. B183]
740320317	WP_038157482.1	hypothetical protein [Vibrio sp. B183]
740320485	WP_038157650.1	hypothetical protein, partial [Vibrio sp. B183]
740323492	WP_038160602.1	hypothetical protein [Vibrio sp. B183]
740323495	WP_038160605.1	prepilin peptidase [Vibrio sp. B183]
740323498	WP_038160608.1	S-type Pyocin family protein [Vibrio sp. B183]
740323501	WP_038160611.1	MULTISPECIES: bacteriocin immunity protein [Vibrio]
740323504	WP_038160614.1	hypothetical protein [Vibrio sp. B183]
740323509	WP_038160619.1	integrase [Vibrio sp. B183]
740327232	WP_038164126.1	ribonuclease H [Vibrio sp. B183]
740327235	WP_038164128.1	hypothetical protein [Vibrio sp. B183]
740327242	WP_038164134.1	hypothetical protein [Vibrio sp. B183]
740327245	WP_038164136.1	hypothetical protein [Vibrio sp. B183]
740327514	WP_038164389.1	hypothetical protein [Vibrio sp. B183]
740327515	WP_038164390.1	hypothetical protein [Vibrio sp. B183]
740334791	WP_038171529.1	hypothetical protein, partial [Vibrio ordalii]
740340052	WP_038176711.1	hypothetical protein [Vibrio coralliilyticus]
740340054	WP_038176713.1	hypothetical protein, partial [Vibrio coralliilyticus]
740343072	WP_038179709.1	glutathione S-transferase [Vibrio rhizosphaerae]
740343074	WP_038179711.1	hypothetical protein [Vibrio rhizosphaerae]
740343076	WP_038179713.1	hypothetical protein [Vibrio rhizosphaerae]
740343078	WP_038179715.1	hypothetical protein [Vibrio rhizosphaerae]
740343080	WP_038179717.1	hypothetical protein [Vibrio rhizosphaerae]
740343082	WP_038179719.1	hypothetical protein [Vibrio rhizosphaerae]
740343195	WP_038179832.1	antitoxin [Vibrio rhizosphaerae]
740345631	WP_038182171.1	type I restriction endonuclease [Vibrio rhizosphaerae]
740345634	WP_038182174.1	hypothetical protein [Vibrio rhizosphaerae]
740345637	WP_038182177.1	DNA methyltransferase [Vibrio rhizosphaerae]
740345640	WP_038182180.1	hypothetical protein [Vibrio rhizosphaerae]
740345644	WP_038182184.1	hypothetical protein [Vibrio rhizosphaerae]
740345647	WP_038182186.1	hypothetical protein [Vibrio rhizosphaerae]
740345650	WP_038182189.1	hypothetical protein [Vibrio rhizosphaerae]
740347848	WP_038184337.1	hypothetical protein [Vibrio rhizosphaerae]
740347850	WP_038184339.1	molybdenum cofactor biosysynthesis protein [Vibrio rhizosphaerae]
740347853	WP_038184342.1	hypothetical protein [Vibrio rhizosphaerae]
740347856	WP_038184344.1	type VI secretion protein IcmF [Vibrio rhizosphaerae]
740347859	WP_038184347.1	type VI secretion protein [Vibrio rhizosphaerae]
740348195	WP_038184677.1	hypothetical protein, partial [Vibrio rhizosphaerae]
740348198	WP_038184680.1	hypothetical protein, partial [Vibrio rhizosphaerae]
740348908	WP_038185367.1	alpha-hemolysin [Vibrio rhizosphaerae]
740348910	WP_038185369.1	hypothetical protein [Vibrio rhizosphaerae]
740348915	WP_038185374.1	nucleoside-diphosphate sugar epimerase [Vibrio rhizosphaerae]
740348919	WP_038185378.1	hypothetical protein [Vibrio rhizosphaerae]
740348920	WP_038185379.1	hypothetical protein [Vibrio rhizosphaerae]
740348921	WP_038185380.1	hypothetical protein [Vibrio rhizosphaerae]
740349119	WP_038185568.1	hypothetical protein, partial [Vibrio rhizosphaerae]
740765342	WP_038550626.1	hypothetical protein, partial [Vibrio tubiashii]
742384262	WP_038863389.1	peptidoglycan-binding protein LysM [Vibrio campbellii]
742389677	WP_038868803.1	ATPase AAA [Vibrio jasicida]
742389679	WP_038868805.1	chromosome partitioning protein ParB [Vibrio jasicida]
742389681	WP_038868807.1	chromosome partitioning protein ParA [Vibrio jasicida]
742389684	WP_038868810.1	S-type Pyocin family protein [Vibrio jasicida]
742389687	WP_038868813.1	hypothetical protein [Vibrio jasicida]
742389690	WP_038868816.1	hypothetical protein [Vibrio jasicida]
742392794	WP_038871920.1	histidine kinase [Vibrio jasicida]
742392795	WP_038871921.1	protein kinase [Vibrio jasicida]
742392797	WP_038871923.1	MULTISPECIES: 1-aminocyclopropane-1-carboxylate deaminase [Vibrio]
742392799	WP_038871925.1	peptidoglycan-binding protein LysM [Vibrio jasicida]
742392800	WP_038871926.1	hypothetical protein [Vibrio jasicida]
742392802	WP_038871928.1	isochorismatase [Vibrio jasicida]
742392827	WP_038871953.1	GCN5 family acetyltransferase [Vibrio jasicida]
742394164	WP_038873290.1	propeptide, peptidase [Vibrio jasicida]
742394167	WP_038873293.1	lipoprotein [Vibrio jasicida]
742394169	WP_038873295.1	HutR like protein [Vibrio jasicida]
742394172	WP_038873298.1	hypothetical protein [Vibrio jasicida]
742394175	WP_038873301.1	MULTISPECIES: hypothetical protein [Vibrio]
742394179	WP_038873305.1	chemotaxis protein [Vibrio jasicida]
742394181	WP_038873307.1	phosphate ABC transporter substrate-binding protein [Vibrio jasicida]
742397173	WP_038876298.1	MULTISPECIES: phosphate ABC transporter substrate-binding protein [Vibrio]
742397176	WP_038876301.1	hypothetical protein [Vibrio jasicida]
742397178	WP_038876303.1	MULTISPECIES: HutR like protein [Vibrio]
742397181	WP_038876306.1	lipoprotein [Vibrio jasicida]
742397183	WP_038876308.1	propeptide, peptidase [Vibrio jasicida]
742401444	WP_038880569.1	histidine kinase [Vibrio jasicida]
742401446	WP_038880571.1	protein kinase [Vibrio jasicida]
742401449	WP_038880574.1	peptidoglycan-binding protein LysM [Vibrio jasicida]
742401451	WP_038880576.1	hypothetical protein [Vibrio jasicida]
742401454	WP_038880579.1	MULTISPECIES: isochorismatase [Vibrio]
742401550	WP_038880675.1	MULTISPECIES: GCN5 family acetyltransferase [Vibrio]
742410812	WP_038889931.1	isochorismatase [Vibrio campbellii]
742410814	WP_038889933.1	hypothetical protein [Vibrio campbellii]
742410815	WP_038889934.1	peptidoglycan-binding protein LysM [Vibrio campbellii]
742410816	WP_038889935.1	1-aminocyclopropane-1-carboxylate deaminase [Vibrio campbellii]
742410817	WP_038889936.1	protein kinase [Vibrio campbellii]
742410818	WP_038889937.1	histidine kinase [Vibrio campbellii]
742416127	WP_038895241.1	histidine kinase [Vibrio owensii]
742416128	WP_038895242.1	protein kinase [Vibrio owensii]
742416129	WP_038895243.1	1-aminocyclopropane-1-carboxylate deaminase [Vibrio owensii]
742416131	WP_038895245.1	peptidoglycan-binding protein LysM [Vibrio owensii]
742416132	WP_038895246.1	hypothetical protein [Vibrio owensii]
742416133	WP_038895247.1	phosphinothricin acetyltransferase [Vibrio owensii]
742416222	WP_038895336.1	GCN5 family acetyltransferase [Vibrio owensii]
743518091	WP_039035534.1	GMC family oxidoreductase [Shewanella sp. ECSMB14102]
743518092	WP_039035535.1	hypothetical protein [Shewanella sp. ECSMB14102]
743518093	WP_039035536.1	ABC transporter ATP-binding protein [Shewanella sp. ECSMB14102]
743518094	WP_039035537.1	hypothetical protein [Shewanella sp. ECSMB14102]
743518095	WP_039035538.1	elongation factor G [Shewanella sp. ECSMB14102]
743518096	WP_039035539.1	TorR family transcriptional regulator [Shewanella sp. ECSMB14102]
743518108	WP_039035551.1	hypothetical protein, partial [Shewanella sp. ECSMB14102]
746394914	WP_039437545.1	transcriptional regulator [Vibrio navarrensis]
746394926	WP_039437557.1	hypothetical protein [Vibrio navarrensis]
746394928	WP_039437559.1	NERD nuclease [Vibrio navarrensis]
746394930	WP_039437561.1	hypothetical protein [Vibrio navarrensis]
746394957	WP_039437588.1	hypothetical protein [Vibrio navarrensis]
746394960	WP_039437591.1	S-type Pyocin domain-containing protein, partial [Vibrio navarrensis]
748227670	WP_039798358.1	hypothetical protein [Aliivibrio logei]
748295990	WP_039837648.1	hypothetical protein, partial [Vibrio gazogenes]
748295991	WP_039837649.1	hypothetical protein, partial [Vibrio gazogenes]
748300654	WP_039842279.1	phosphinothricin acetyltransferase [Vibrio owensii]
748300655	WP_039842280.1	hypothetical protein [Vibrio owensii]
748300656	WP_039842281.1	peptidoglycan-binding protein LysM [Vibrio owensii]
748300657	WP_039842282.1	1-aminocyclopropane-1-carboxylate deaminase [Vibrio owensii]
748300658	WP_039842283.1	protein kinase [Vibrio owensii]
748300660	WP_039842285.1	histidine kinase [Vibrio owensii]
748300705	WP_039842330.1	GCN5 family acetyltransferase [Vibrio owensii]
748591496	WP_039849676.1	hypothetical protein [Grimontia indica]
748591498	WP_039849678.1	hypothetical protein [Grimontia indica]
748591499	WP_039849679.1	hypothetical protein [Grimontia indica]
748694270	WP_039952391.1	hypothetical protein [Vibrio coralliilyticus]
748694271	WP_039952392.1	hypothetical protein [Vibrio coralliilyticus]
748694274	WP_039952395.1	adenylate kinase [Vibrio coralliilyticus]
749298679	WP_040122949.1	hypothetical protein [Vibrio anguillarum]
750621392	WP_040903260.1	hypothetical protein, partial [Vibrio proteolyticus]
750621395	WP_040903263.1	hypothetical protein, partial [Vibrio proteolyticus]
754305996	WP_041853311.1	5-methyltetrahydropteroyltriglutamate--homocysteine methyltransferase [Vibrio campbellii]
754306029	WP_041853344.1	hypothetical protein, partial [Vibrio campbellii]
754306110	WP_041853425.1	hypothetical protein [Vibrio campbellii]
754306111	WP_041853426.1	transposase, partial [Vibrio campbellii]
754543246	WP_041941200.1	hypothetical protein [Aliivibrio fischeri]
754543280	WP_041941234.1	hypothetical protein, partial [Aliivibrio fischeri]
754543281	WP_041941235.1	DNA breaking-rejoining protein, partial [Aliivibrio fischeri]
754543282	WP_041941236.1	hypothetical protein, partial [Aliivibrio fischeri]
757518698	WP_042782500.1	serine/threonine-protein kinase HipA [Vibrio parahaemolyticus]
757519599	WP_042783056.1	hypothetical protein [Vibrio parahaemolyticus]
757766972	WP_042987325.1	hypothetical protein [Vibrio coralliilyticus]
762784272	WP_043883394.1	protein kinase [Vibrio campbellii]
762784276	WP_043883395.1	histidine kinase [Vibrio campbellii]
763278736	WP_044140172.1	conjugal transfer protein TrbC [Vibrio parahaemolyticus]
779789047	WP_045325361.1	hypothetical protein [Vibrio parahaemolyticus]
896666853	WP_049544686.1	ATP-dependent protease, partial [Vibrio nigripulchritudo]
